# Supplementary material for: The Genetic Origin of the Indo-Europeans
Source: Nature. Author manuscript; Available in PMC 2025 Mar 19. (PMC11922553; doi:10.1038/s41586-024-08531-5)
Supplement: Online Tables [file NIHMS2057001-supplement-Online_Tables.xlsx]

## Sheet: OnlineTable1(inds.new.data)
Genetic ID	Master ID	Skeletal code	Skeletal element	How data from individual was used in this study	Type of newly published data	Archaeologists/anthropologist steward co-authors associated with newly reported samples. If this is more data on a previously generated ancient DNA powder/extract, no new archaeologist/anthropologists authors are associated and we instead reference the paper in which the powder/extract was first reported.	Method for Determining Date; unless otherwise specified, calibrations use 95.4% intervals from OxCal v4.4.2 Bronk Ramsey (2009); r5; Atmospheric data from Reimer et al (2020)	Date mean in BP in years before 1950 CE [OxCal mu for a direct radiocarbon date, and average of range for a contextual date]	Date standard deviation in BP [OxCal sigma for a direct radiocarbon date, and standard deviation of the uniform distribution between the two bounds for a contextual date]	Full Date One of two formats. (Format 1) 95.4% CI calibrated radiocarbon age (Conventional Radiocarbon Age BP, Lab number) e.g. 2624-2350 calBCE (3990±40 BP, Ua-35016). (Format 2) Archaeological context range, e.g. 2500-1700 BCE	Age at death, Morphological sex from physical anthropology	Group ID for analysis	Archaeological context/Cultural attribution	Locality	Political Entity	Lat.	Long.	Data source	No. Libraries in this merge	No. newly reported libraries in this merge	Mean coverage on 1.15M autosomal targets (if no off-target entry not up-to-date)	SNPs hit on 1240k autosomal targets	Molecular Sex	Family ID and position within family among newly reported individuals	Sum total of ROH segments >4 cM	Sum total of ROH segments >20cM	mtDNA coverage	mtDNA haplogroup if >2x	Y haplogroup in terminal mutation notation automatically called based on Yfull with the software described in Lazaridis et al. Science 2022	Y haplogroup in ISOGG v15.73 notation automatically called based on Yfull with the software described in Lazaridis et al. Science 2022	mtDNA match to consensus if >2x	Damage rate in first nucleotide on sequences overlapping 1240k targets	Sex ratio [Y/(Y+X) counts]	ANGSD MOM 95% CI truncated at 0 (only if male and >=200 SNPs)	hapConX 95% CI truncated at 0 (only if male and >=2000 SNPs covered on X chromosome)	Library type (minus=no.damage.correction, half=damage.retained.at.last.position, plus=damage.fully.corrected, ds=double.stranded.library.preparation, ss=single.stranded.library.preparation)	Libraries	Newly published libraries	Previously published libraries from the same physical ancient DNA powder/extract for which new data are reported here	ASSESSMENT	ASSESSMENT WARNINGS: X contamination interval is listed if lower bound is >0.005 for either ANGSD or hapConX, "QUESTIONABLE" if lower bound is 0.01-0.02 for hapConX (or ANGSD if no hapConX computation), "QUESTIONABLE_CRITICAL" or "FAIL" if lower bound is >0.02 for hapConX (or ANGSD if no hapConX computation)| mtcontam confidence interval is listed if coverage >2 and upper bound is <0.98, "QUESTIO…
I3931_enhanced	I3931	(Aknashen, Trench 6, 2014, UF 11, F15)	bone (long bone)	whole-genome analysis	More data from an individual with genome-wide ancient DNA data first reported in LazaridisAlpaslanRoodenbergScience2022	powder/extract first reported in LazaridisAlpaslanRoodenbergScience2022	Direct: IntCal20	7858	45	5985-5836 calBCE (7015±25 BP, PSUAMS-3058)	newborn	Armenia_Aknashen_N	Caucasus Neolithic	Aknashen (Armavir Province, Vagharshapat District)	Armenia	40.1009	44.2905	1240k,Twist1.4M	3	2	3.64466	778690	M	n/a (no relatives detected)	0	0	744.167	I1	J-PF5174	J2a1a1b1a1a	[0.995,1]	0.122	0.374	[0,0.003]	[0.003,0.005]	ds.half,ds.half,ds.half	S3931.E1.L1,S3931.E1.L2,S3931.E1.L3	S3931.E1.L2,S3931.E1.L3	S3931.E1.L1	PASS	-
I3930_enhanced	I3930	(Masis-Blur, Trench 07/13SE, 2014, burial 1)	tooth	whole-genome analysis	More data from an individual with genome-wide ancient DNA data first reported in LazaridisAlpaslanRoodenbergScience2022	powder/extract first reported in LazaridisAlpaslanRoodenbergScience2022	Direct: IntCal20	7535	28	5633-5532 calBCE (6665±25 BP, PSUAMS-3057)	adult 35-40 yrs	Armenia_MasisBlur_N	Caucasus Neolithic	Masis-Blur (Kotayk Province, Garni District)	Armenia	40.1515	44.7043	1240k,Twist1.4M	3	2	3.55156	772064	M	n/a (no relatives detected)	12.881	0	53.0562	K1a12a1a	J-Y13341	J2a1a1a2a	[0.936,0.964]	0.103	0.364	[0.002,0.006]	[0.007,0.01]	ds.half,ds.half,ds.half	S3930.E1.L1,S3930.E1.L4,S3930.E1.L5	S3930.E1.L4,S3930.E1.L5	S3930.E1.L1	PASS	mtcontam=[0.936,0.964], hapConX=[0.007,0.01]
I2529_enhanced	I2529	YABA4 (Yabalkovo, burial 4E)	petrous	not used in whole-genome analysis - published in this paper because of thematic relevance but not included in whole genome population genetic analysis	More data from an individual with genome-wide ancient DNA data first reported in MathiesonNature2018	powder/extract first reported in MathiesonNature2018	Direct: IntCal20	7610	36	5723-5571 calBCE (6750±40 BP, Poz-81117)	..	Bulgaria_N		Yabalkovo (province Haskovo, municipality Dimitrovgrad)	Bulgaria	42.077	25.451	1240k,Twist1.4M	6	0	3.08977	868886	M	n/a (no relatives detected)	..	..	358.508	T1a	I-M436	I2a1b	[0.98,0.995]	0.214	0.399	[0.006,0.012]	[0.009,0.014]	ds.half,ds.half,ds.half,ds.half,ds.half,ds.half	S2529.E1.L1,S2529.E1.L2,S2529.E1.L3,S2529.E1.L4,S2529.E2.L1,S7017.E1.L1	[adding Twist capture data to previously reported 1240k data on the same library]	S2529.E1.L1,S2529.E1.L2,S2529.E1.L3,S2529.E1.L4,S2529.E2.L1,S7017.E1.L1	PASS	ANGSD=[0.006,0.012], hapConX=[0.009,0.014]
I10872_alt	I10872	LAK93 C13 212 (6) (Shum Laka, burial unit 2, SE ind. (4 ys), double primary burial)	petrous	whole-genome analysis	More data from an individual with genome-wide ancient DNA data first reported in LipsonNature2020	powder/extract first reported in LipsonNature2020	Direct: IntCal20; R_combine, p=0.04 for consistency of dates	7771	45	5894-5738 calBCE (6948±25 BP) [R_Combine:(6985±30 BP, PSUAMS-6307), (6880±40 BP, Poz-107825)]	..	OldAfrica	Old Africa	Shum Laka (North-West, Mezam, Santa)	Cameroon	5.8586	10.0778	1240k	2	0	0.785583	542875	M	n/a (no relatives detected)	..	..	..	L0a2a1	B	B	..	..	..	..	..	ds.half,ds.half	S10872.E1.L1,S10872.E1.L2	[adding more capture data to previously reported 1240k data on the same library]	..	QUESTIONABLE	hapConX=[0.014,0.024]
I5124	I5124	HUNG859 (Csongrád-Kettőshalom-Bárdostanya, burial 1, 3806)	femur	whole-genome analysis	First genome-wide ancient DNA data from this individual	Pinhasi, Ron; Hajdu, Tamás; Dani, János; Pálfi, György; Molnár, Erika	Direct: IntCal20; R_combine	6205	61	4331-4073 calBCE (5382±18 BP) [R_combine: (5470±40 BP, Poz-41865), (5360±20 BP, PSUAMS-2834)]	..	Csongrád_I5124	unclear	Csongrád-Kettőshalom-Bárdostanya (Csongrád-Csanád County, Csongrád)	Hungary	46.6887	20.0217	1240k	4	4	..	684870	M	n/a (no relatives detected)	5.48831	0	291.291	K1b2	Q-Y6802	Q1b	[0.988,0.998]	0.105	0.442	[0.003,0.008]	[0.003,0.007]	ds.half,ds.half,ss.USER,ss.USER	S18740.Y1.E1.L1,S5124.E1.L1,S5124.E1.L4,S5124.E1.L5	S18740.Y1.E1.L1,S5124.E1.L1,S5124.E1.L4,S5124.E1.L5	..	PASS	-
I2762	I2762	GEN_31 (Dévaványa-Barcehalom)	tooth (molar)	whole-genome analysis	First genome-wide ancient DNA data from this individual	Szécsényi-Nagy, Anna; Dani, János; Bereczki, Zsolt; Kulcsár, Gabriella; Kiss, Viktória; Melis, Eszter	Direct: IntCal20	4847	13	2916-2881 calBCE (4279±22 BP, DeA-8221)	..	Hungary_EBA_Yamnaya_onjp	Yamnaya	Dévaványa-Barcehalom (Békés County, Gyomaendrőd)	Hungary	47.0362	20.8727	1240k	1	1	1.493	636792	M	n/a (no relatives detected)	0	0	140	U2e1h	R-Z2108	R1b1a1b1b3	..	0.245	0.425	[0.001,0.01]	[0.005,0.012]	ds.half	S2762.L1	S2762.L1	..	PASS	hapConX=[0.005,0.012]
I2772	I2772	LP17.7=GEN40 (Dévaványa-Csordajaras)	petrous	whole-genome analysis	First genome-wide ancient DNA data from this individual	Szécsényi-Nagy, Anna; Dani, János; Bereczki, Zsolt; Kulcsár, Gabriella; Kiss, Viktória; Melis, Eszter	Direct: IntCal20	4781	58	2901-2703 calBCE (4224±21 BP, DeA-8220)	..	Hungary_EBA_Yamnaya	Yamnaya	Dévaványa-Csordajaras (Békés County, Gyomaendrőd)	Hungary	47.0362	20.8727	1240k	2	2	2.67572	836594	F	n/a (no relatives detected)	18.6533	0	39.0793	U4a	n/a (female)	n/a (female)	[0.966,0.988]	..	..	n/a (female)	n/a (female)	ds.half,ds.half	S2772.L1,S3552.L1	S2772.L1,S3552.L1	..	PASS	-
I2761	I2761	GEN_30 (Kétegyháza-Törökhalom-Kishalom)	petrous	whole-genome analysis	First genome-wide ancient DNA data from this individual	Szécsényi-Nagy, Anna; Dani, János; Bereczki, Zsolt; Kulcsár, Gabriella; Kiss, Viktória; Melis, Eszter	Direct: IntCal20	4675	87	2874-2578 calBCE (4130±40 BP, Poz-39105)	..	Hungary_EBA_Yamnaya	Yamnaya	Kétegyháza-Törökhalom-Kishalom (Békés County, Gyula)	Hungary	46.5501	21.1835	1240k	1	1	0.543362	430883	M	n/a (no relatives detected)	30.8483	0	95	T2g	R-Z2110	R1b1a1b1b3	..	0.086	0.413	[0,0.019]	[0,0.005]	ds.half	S2761.L1	S2761.L1	..	PASS	-
I18099	I18099	HUNG856 (Kunhegyes-Nagyállás-halom, E.0043|E.0108)	tooth (molar)	whole-genome analysis	First genome-wide ancient DNA data from this individual	Pinhasi, Ron; Hajdu, Tamás; Dani, János; Csányi, Marietta; Tárnoki, Judit	Direct: IntCal20	4720	66	2887-2636 calBCE (4180±30 BP, PSUAMS-10133)	..	Hungary_EBA_Yamnaya_onjp	Yamnaya	Kunhegyes-Nagyállás-halom (Hajdú-Bihar County, Hajdúnánás)	Hungary	47.9012	21.3697	1240k	2	2	1.14993	638770	F	n/a (no relatives detected)	33.9438	0	247.708	U5a1a1	n/a (female)	n/a (female)	[0.92,0.975]	0.073	0.009	n/a (female)	n/a (female)	ds.half,ds.half	S18099.E1.L1,S18136.E1.L1	S18099.E1.L1,S18136.E1.L1	..	PASS	mtcontam=[0.92,0.975]
I18100	I18100	HUNG857 (Kunhegyes-Nagyállás-halom, E.0044|E.0109)	tooth (molar)	whole-genome analysis	First genome-wide ancient DNA data from this individual	Pinhasi, Ron; Hajdu, Tamás; Dani, János; Csányi, Marietta; Tárnoki, Judit	Direct: IntCal20	4709	65	2877-2635 calBCE (4160±20 BP, PSUAMS-8193)	..	Hungary_EBA_Yamnaya_o	Yamnaya	Kunhegyes-Nagyállás-halom (Hajdú-Bihar County, Hajdúnánás)	Hungary	47.9012	21.3697	1240k	2	2	0.861351	544077	M	n/a (no relatives detected)	0	0	92.7909	V	G-Z42565	G2a2a1a2b	[0.974,0.995]	0.09	0.404	[0.002,0.017]	[0.004,0.011]	ds.half,ds.half	S18100.E1.L1,S18137.E1.L1	S18100.E1.L1,S18137.E1.L1	..	PASS	-
I18101	I18101	HUNG855 (Kunhegyes-Nagyállás-halom, E.0045|E.0110)	tooth (molar)	not used in whole-genome analysis - published in this paper because of thematic relevance but not included in whole genome population genetic analysis - also evidence of substantial contamination	First genome-wide ancient DNA data from this individual	Pinhasi, Ron; Hajdu, Tamás; Dani, János; Csányi, Marietta; Tárnoki, Judit	Context: Archaeological context agrees with dates from same site I18099, I18100	4725	101	2950-2600 BCE	..	Hungary_LateC_EBA_Yamnaya	Yamnaya	Kunhegyes-Nagyállás-halom (Hajdú-Bihar County, Hajdúnánás)	Hungary	47.9012	21.3697	1240k	2	2	0.162234	151274	M	n/a (no relatives detected)	n/a (<300K SNPs)	n/a (<300K SNPs)	44.3266	I2	R-M12149	R1b1a1b1b	[0.905,0.946]	0.16	0.383	n/a (81 SNPs)	[0.02,0.063]	ds.half,ds.half	S18101.E1.L1,S18138.E1.L1	S18101.E1.L1,S18138.E1.L1	..	QUESTIONABLE_CRITICAL	mtcontam=[0.905,0.946], hapConX=[0.02,0.063]
I5120_enhanced	I5120	HUNG851 (Mezőcsát-Hörcsögös)	cochlea	whole-genome analysis	First genome-wide ancient DNA data from this individual	Pinhasi, Ron; Hajdu, Tamás; Dani, János; Évinger, Sándor	Direct: IntCal20	4839	19	2911-2876 calBCE (4260±20 BP, PSUAMS-8432)	..	Hungary_EBA_Yamnaya	Yamnaya	Mezőcsát-Hörcsögös (Borsod-Abaúj-Zemplén County, Mezőcsát)	Hungary	47.8099	20.8893	1240k,Twist1.4M	4	4	1.30587	747289	F	n/a (no relatives detected)	..	..	289.257	R1b1	n/a (female)	n/a (female)	[0.982,0.996]	0.119	0.007	n/a (female)	n/a (female)	ds.half,ds.half,ds.half,ds.half	S5120.E1.L2,S5120.E1.L5,S5120.E1.L3,S5120.E1.L4	S5120.E1.L2,S5120.E1.L5,S5120.E1.L3,S5120.E1.L4	..	PASS	-
I5126	I5126	HUNG861 (Nagyhegyes-Elep-Mikelapos, (34 (10138)))	petrous	whole-genome analysis	First genome-wide ancient DNA data from this individual	Pinhasi, Ron; Hajdu, Tamás; Dani, János; Évinger, Sándor	Direct: IntCal20; R_combine	4833	23	2906-2786 calBCE (4260±20 BP) [R_combine: (4260±20 BP, PSUAMS-8432), (4230±25 BP, PSUAMS-3872)]	..	Hungary_EBA_Yamnaya	Yamnaya	Nagyhegyes-Elep-Mikelapos (Hajdú-Bihar County, Hajdúszoboszló)	Hungary	47.5316	21.3253	1240k	1	1	2.94728	804760	F	n/a (no relatives detected)	0	0	200.528	H2a1a	n/a (female)	n/a (female)	[0.973,0.992]	0.153	..	n/a (female)	n/a (female)	ds.half	S5126.E1.L1	S5126.E1.L1	..	PASS	-
I2362_wNonUDG	I2362	LP14.4=GEN7a (Sárrétudvari-Őrhalom)	petrous	not used in whole-genome analysis - published in this paper because of thematic relevance but not included in whole genome population genetic analysis	First genome-wide ancient DNA data from this individual	Szécsényi-Nagy, Anna; Dani, János; Kulcsár, Gabriella; Kiss, Viktória; Melis, Eszter	Direct: IntCal20	4927	59	3092-2893 calBCE (4350±40 BP, deb-6639)	..	Hungary_LateC_EBA_Yamnaya_wNonUDG	Yamnaya	Sárrétudvari-Őrhalom (Hajdú-Bihar County, Püspökladány)	Hungary	47.2421	21.1986	1240k	2	2	1.63023	758259	F	n/a (no relatives detected)	20.0943	0	49.3689	T2a1b1a	n/a (female)	n/a (female)	[0.973,0.99]	..	..	n/a (female)	n/a (female)	ds.half,ds.minus	S2362.L1,S3515.L1	S2362.L1,S3515.L1	..	PASS	-
I2363	I2363	GEN_9a (Sárrétudvari-Őrhalom)	petrous	whole-genome analysis	First genome-wide ancient DNA data from this individual	Szécsényi-Nagy, Anna; Dani, János; Kulcsár, Gabriella; Kiss, Viktória; Melis, Eszter	Direct: IntCal20	5168	85	3365-3095 calBCE (4520±40 BP, deb-6869)	..	Hungary_EBA_Yamnaya	Yamnaya	Sárrétudvari-Őrhalom (Hajdú-Bihar County, Püspökladány)	Hungary	47.2421	21.1986	1240k	1	1	4.20996	883770	F	n/a (no relatives detected)	11.1777	0	126	U5a1b1	n/a (female)	n/a (female)	[0.985,0.995]	0.101	0.007	n/a (female)	n/a (female)	ds.half	S2363.L1	S2363.L1	..	PASS	-
I3510	I3510	LP13.15=GEN4a (Sárrétudvari-Őrhalom)	petrous	whole-genome analysis	First genome-wide ancient DNA data from this individual	Szécsényi-Nagy, Anna; Dani, János; Kulcsár, Gabriella; Kiss, Viktória; Melis, Eszter	Direct: IntCal20	4669	98	2885-2501 calBCE (4135±60 BP, Deb-7182)	..	Hungary_EBA_Yamnaya_onjp	Yamnaya	Sárrétudvari-Őrhalom (Hajdú-Bihar County, Püspökladány)	Hungary	47.2421	21.1986	1240k	1	1	0.0626895	63012	M	Sárrétudvari-Őrhalom Family A (2 members) (I3510-I3525 have a 1d relationship)	n/a (<300K SNPs)	n/a (<300K SNPs)	55.1	H2b	R-M269	R1b1a1b	[0.966,0.982]	0.104	0.442	n/a (10 SNPs)	n/a (<2000 X SNPs)	ds.half	S3510.L1	S3510.L1	..	PASS	-
I3511	I3511	LP13.16=GEN6a (Sárrétudvari-Őrhalom)	tooth (premolar)	whole-genome analysis	First genome-wide ancient DNA data from this individual	Szécsényi-Nagy, Anna; Dani, János; Kulcsár, Gabriella; Kiss, Viktória; Melis, Eszter	Direct: IntCal20	4574	107	2861-2468 calBCE (4060±50 BP, Deb-6871)	..	Hungary_EBA_Yamnaya_o	Yamnaya	Sárrétudvari-Őrhalom (Hajdú-Bihar County, Püspökladány)	Hungary	47.2421	21.1986	1240k	1	1	0.199601	173047	M	n/a (no relatives detected)	n/a (<300K SNPs)	n/a (<300K SNPs)	63.1	V7	R-M12149	R1b1a1b1b	[0.984,0.995]	0.145	0.458	n/a (87 SNPs)	[0,0.006]	ds.half	S3511.L1	S3511.L1	..	PASS	-
I3525	I3525	LP15.2=GEN5 (Sárrétudvari-Őrhalom)	petrous	whole-genome analysis	First genome-wide ancient DNA data from this individual	Szécsényi-Nagy, Anna; Dani, János; Kulcsár, Gabriella; Kiss, Viktória; Melis, Eszter	Direct: IntCal20	4694	76	2878–2623 calBCE (4148±32 BP, DeA-16572)	..	Hungary_EBA_Yamnaya_1drel.I3510_contam	Yamnaya	Sárrétudvari-Őrhalom (Hajdú-Bihar County, Püspökladány)	Hungary	47.2421	21.1986	1240k	1	1	0.0340168	34312	M	Sárrétudvari-Őrhalom Family A (2 members) (I3510-I3525 have a 1d relationship)	n/a (<300K SNPs)	n/a (<300K SNPs)	2.85	H2b	R-Y132510	R1b1a1b1a1a2c1	[0.851,0.926]	0.135	0.419	n/a (9 SNPs)	n/a (<2000 X SNPs)	ds.half	S3525.L1	S3525.L1	..	QUESTIONABLE	mtcontam=[0.851,0.926]
I1945_enhanced	I1945	GD16 (Ganj-Dareh)	cochlea	whole-genome analysis	More data from an individual with genome-wide ancient DNA data first reported in LazaridisNature2016	powder/extract first reported in LazaridisNature2016	Context: Archaeological	9800	87	8000-7700 BCE	..	Iran_GanjDareh_N	Iran Neolithic	Ganj-Dareh (Hamadan, Tuyserkan)	Iran	34.45	48.116	1240k	3	1	0.279864	245222	M	n/a (no relatives detected)	n/a (<300K SNPs)	n/a (<300K SNPs)	23.8905	J1	R-Y3399	R2	[0.921,0.967]	0.135	0.363	n/a (141 SNPs)	[0,0.012]	ds.half,ds.half,ds.half	S1945.E1.L1,S1945.E1.L2,S1945.E1.L3	S1945.E1.L1	S1945.E1.L2,S1945.E1.L3	PASS	mtcontam=[0.921,0.967], hapConX=[0,0.012]
I7527_enhanced	I7527	GANJ_25_M (Ganj-Dareh)	petrous	whole-genome analysis	More data from an individual with genome-wide ancient DNA data first reported in NarasimhanPattersonScience2019	powder/extract first reported in NarasimhanPattersonScience2019	Context: Archaeological	9900	144	8200-7700 BCE	..	Iran_GanjDareh_N	Iran Neolithic	Ganj-Dareh (Hamadan, Tuyserkan)	Iran	34.45	48.116	1240k,Twist1.4M	11	10	5.15417	876020	F	n/a (no relatives detected)	92.3173	47.3727	45.5107	U7a	n/a (female)	n/a (female)	[0.937,0.97]	0.126	0.009	n/a (female)	n/a (female)	ds.half,ds.half,ds.half,ds.half,ds.half,ds.half,ds.half,ds.half,ds.half,ds.half,ds.half	S7527.E1.L1,S7527.E1.L10,S7527.E1.L11,S7527.E1.L2,S7527.E1.L3,S7527.E1.L4,S7527.E1.L5,S7527.E1.L6,S7527.E1.L7,S7527.E1.L8,S7527.E1.L9	S7527.E1.L10,S7527.E1.L11,S7527.E1.L2,S7527.E1.L3,S7527.E1.L4,S7527.E1.L5,S7527.E1.L6,S7527.E1.L7,S7527.E1.L8,S7527.E1.L9	S7527.E1.L1	PASS	mtcontam=[0.937,0.97]
I1674_enhanced	I1674	SG21 (Seh-Gabi)	petrous	whole-genome analysis	More data from an individual with genome-wide ancient DNA data first reported in LazaridisNature2016	powder/extract first reported in LazaridisNature2016	Direct: IntCal20	5831	56	3978-3798 calBCE (5105±35 BP, Poz-81108)	..	Iran_C_SehGabi	Iran Chalcolithic	Seh Gabi (Kermanshah Province, Kangavar County, Central District)	Iran	34.5	47.96	1240k,Twist1.4M	1	0	2.95619	933604	M	n/a (no relatives detected)	..	..	889.47	I1c	G-GG362	G1a1a1b	[0.992,1]	0.162	0.366	[0.004,0.009]	[0.006,0.01]	ds.half	S1674.E1.L1	[adding Twist capture data to previously reported 1240k data on the same library]	S1674.E1.L1	PASS	hapConX=[0.006,0.01]
I1671_enhanced	I1671	SG2 (Seh-Gabi)	petrous	not used in whole-genome analysis - published in this paper because of thematic relevance but not included in whole genome population genetic analysis	More data from an individual with genome-wide ancient DNA data first reported in LazaridisNature2016	powder/extract first reported in LazaridisNature2016	Direct: IntCal20	7686	54	5840-5636 calBCE (6850±50 BP, OxA-33168)	..	Iran_LN_SehGabi	Iran Neolithic	Seh-Gabi (Kermanshah, Kangavar)	Iran	34.5	47.96	1240k,Twist1.4M	4	2	1.56327	817029	M	n/a (no relatives detected)	4.46899	0	194.421	K1a12a	G-Z6553	G2a	[0.967,0.985]	0.121	0.365	[0.007,0.018]	[0.006,0.012]	ds.half,ds.half,ds.half,ds.half	S1671.E1.L4,S1671.E1.L1,S1671.E1.L2,S1671.E1.L3	S1671.E1.L4,S1671.E1.L3	S1671.E1.L2,S1671.E1.L1	PASS	ANGSD=[0.007,0.018], hapConX=[0.006,0.012]
I2922_enhanced	I2922	TH16-12 (Tepe-Hissar, 33-16-12, Period 1)	bone (phalanx)	whole-genome analysis	More data from an individual with genome-wide ancient DNA data first reported in NarasimhanPattersonScience2019	Monge, Janet; Pinhasi, Ron	Direct: IntCal20	4043	48	2198-1985 calBCE (3705±25 BP, PSUAMS-2227)	..	Iran_C_TepeHissar	Iran Chalcolithic	Tepe-Hissar (Semnan, Damghan)	Iran	36.1544	54.3836	1240k	4	1	0.444226	345630	F	n/a (no relatives detected)	0	0	147.583	W3b	n/a (female)	n/a (female)	[0.983,0.996]	0.125	0.007	n/a (female)	n/a (female)	ds.half,ds.half,ds.half,ds.half	S2929.E1.L1,S2922.E1.L1,S2922.E1.L2,S2922.E1.L3	S2929.E1.L1	S2922.E1.L1,S2922.E1.L2,S2922.E1.L3	PASS	-
I1170_enhanced	I1170	CHPKL105-030 (Peki'in)	petrous	whole-genome analysis	More data from an individual with genome-wide ancient DNA data first reported in HarneyMayNatureCommunications2018	powder/extract first reported in HarneyMayNatureCommunications2018	Context: Archaeological	5950	289	4500-3500 BCE	..	Israel_C	Near East Chalcolithic	Peki'in (Northern District, Akko)	Israel	32.9742	35.3314	1240k	2	1	0.717082	469980	M	n/a (no relatives detected)	22.6675	0	84.361	T1a2	T-Y4119	T1a1a1	[0.967,0.987]	0.173	0.397	[0,0.01]	[0.004,0.013]	ds.half,ds.half	S1170.E3.L1,S1170.E1.L1	S1170.E3.L1	S1170.E1.L1	PASS	-
I1685_enhanced_d	I1685	NAT4 (Raqefet-Cave, H14)	petrous	whole-genome analysis	More data from an individual with genome-wide ancient DNA data first reported in LazaridisNature2016	powder/extract first reported in LazaridisNature2016	Context: Archaeological	12700	722	12000-9500 BCE	..	Natufian	Natufian	Raqefet Cave (Haifa)	Israel	32.65	35.067	1240k,Twist1.4M	19	16	0.0224814	20373	M	n/a (no relatives detected)	n/a (<300K SNPs)	n/a (<300K SNPs)	1.19917	n/a (<2x)	E-Z830	E1b1b	n/a (<2x)	..	0.42	n/a (1 SNPs)	n/a (<2000 X SNPs)	ds.half,ss.USER,ss.USER,ss.USER,ds.half,ds.half,ds.half,ss.USER,ds.half,ds.half,ds.half,ds.half,ds.half,ds.half,ds.half,ds.half,ds.half,ds.half,ds.half	S1685.E1.L1,S1685.E1.L10,S1685.E1.L11,S1685.E1.L12,S1685.E1.L2,S1685.E1.L3,S1685.E1.L4,S1685.E1.L9,S1685.Y1.E1.L1,S1685.Y1.E10.L1,S1685.Y1.E11.L1,S1685.Y1.E2.L1,S1685.Y1.E3.L1,S1685.Y1.E4.L1,S1685.Y1.E5.L1,S1685.Y1.E6.L1,S1685.Y1.E7.L1,S1685.Y1.E8.L1,S1685.Y1.E9.L1	S1685.E1.L10,S1685.E1.L11,S1685.E1.L12,S1685.E1.L4,S1685.E1.L9,S1685.Y1.E1.L1,S1685.Y1.E10.L1,S1685.Y1.E11.L1,S1685.Y1.E2.L1,S1685.Y1.E3.L1,S1685.Y1.E4.L1,S1685.Y1.E5.L1,S1685.Y1.E6.L1,S1685.Y1.E7.L1,S1685.Y1.E8.L1,S1685.Y1.E9.L1	S1685.E1.L1,S1685.E1.L2,S1685.E1.L3	PASS	-
I1690_enhanced2_d	I1690	NAT6 (Raqefet-Cave)	petrous	whole-genome analysis	More data from an individual with genome-wide ancient DNA data first reported in LazaridisNature2016	powder/extract first reported in LazaridisNature2016	Context: Archaeological	12700	722	12000-9500 BCE	..	Natufian	Natufian	Raqefet Cave (Haifa)	Israel	32.65	35.067	1240k	34	31	0.0244699	21788	M	n/a (no relatives detected)	n/a (<300K SNPs)	n/a (<300K SNPs)	6.55857	n/a (<2x)	..	..	n/a (not computed when damaged)	..	0.359	n/a (61 SNPs)	[0.051,0.107]	ds.half,ss.USER,ss.USER,ss.USER,ds.half,ds.half,ds.half,ss.USER,ds.half,ds.half,ds.half,ds.half,ds.half,ds.half,ds.half,ds.half,ds.half,ds.half,ds.half,ds.half,ds.half,ds.half,ds.half,ds.half,ds.half,ds.half,ds.half,ds.half,ds.half,ds.half,ds.half,ds.half,ds.half,ds.half	S1690.E1.L1,S1690.E1.L10,S1690.E1.L11,S1690.E1.L12,S1690.E1.L2,S1690.E1.L3,S1690.E1.L4,S1690.E1.L9,S1690.Y1.E1.L1,S1690.Y1.E10.L1,S1690.Y1.E2.L1,S1690.Y1.E4.L1,S1690.Y1.E5.L1,S1690.Y1.E6.L1,S1690.Y1.E7.L1,S1690.Y1.E9.L1,S1690.Y2.E1.L1,S1690.Y2.E10.L1,S1690.Y2.E2.L1,S1690.Y2.E3.L1,S1690.Y2.E4.L1,S1690.Y2.E5.L1,S1690.Y2.E6.L1,S1690.Y2.E7.L1,S1690.Y2.E8.L1,S1690.Y2.E9.L1,S1690.Y3.E1.L1,S1690.Y3.E2.L…	S1690.E1.L10,S1690.E1.L11,S1690.E1.L12,S1690.E1.L4,S1690.E1.L9,S1690.Y1.E1.L1,S1690.Y1.E10.L1,S1690.Y1.E2.L1,S1690.Y1.E4.L1,S1690.Y1.E5.L1,S1690.Y1.E6.L1,S1690.Y1.E7.L1,S1690.Y1.E9.L1,S1690.Y2.E1.L1,S1690.Y2.E10.L1,S1690.Y2.E2.L1,S1690.Y2.E3.L1,S1690.Y2.E4.L1,S1690.Y2.E5.L1,S1690.Y2.E6.L1,S1690.Y2.E7.L1,S1690.Y2.E8.L1,S1690.Y2.E9.L1,S1690.Y3.E1.L1,S1690.Y3.E2.L1,S1690.Y3.E4.L1,S1690.Y3.E5.L1,S169…	S1690.E1.L1,S1690.E1.L2,S1690.E1.L3	PASS	-
I1699_enhanced	I1699	AG84_5 (Ain-Ghazal, north skeleton, AG84 4453 048)	petrous	whole-genome analysis	More data from an individual with genome-wide ancient DNA data first reported in LazaridisNature2016	powder/extract first reported in LazaridisNature2016	Context: Archaeological	8700	29	6800-6700 BCE	..	Levant_N	Near East Neolithic	Ain Ghazal (Amman, Sahab)	Jordan	31.988	35.976	1240k,Twist1.4M	4	3	4.43051	1085219	F	n/a (no relatives detected)	25.6383	0	36.8945	R0a2	n/a (female)	n/a (female)	[0.946,0.989]	0.182	0.007	n/a (female)	n/a (female)	ds.half,ds.half,ds.half,ds.half	S1699.E1.L1,S1699.E1.L2,S1699.E1.L3,S1699.E1.L4	S1699.E1.L2,S1699.E1.L3,S1699.E1.L4	S1699.E1.L1	PASS	-
I1710_enhanced	I1710	AG83_6 (Ain-Ghazal, child 1, AG 83 3074 043)	petrous	whole-genome analysis	More data from an individual with genome-wide ancient DNA data first reported in LazaridisNature2016	powder/extract first reported in LazaridisNature2016	Direct: IntCal20	9565	63	7741-7522 calBCE (8580±60 BP, Poz-81098)	..	Levant_N	Near East Neolithic	Ain Ghazal (Amman, Sahab)	Jordan	31.988	35.976	1240k,Twist1.4M	11	10	2.52815	593962	M	n/a (no relatives detected)	21.7391	0	70.2095	T1a2	E-Z1919	E1b1b1a1	[0.991,1]	0.209	0.362	[0.005,0.011]	[0.013,0.018]	ds.half,ds.half,ds.half,ds.half,ds.half,ds.half,ds.half,ds.half,ds.half,ds.half,ds.half	S1710.E1.L1,S1710.Y1.E1.L1,S1710.Y1.E2.L1,S1710.Y1.E3.L1,S1710.Y1.E4.L1,S1710.Y1.E5.L1,S1710.Y2.E1.L1,S1710.Y2.E2.L1,S1710.Y2.E3.L1,S1710.Y2.E4.L1,S1710.Y2.E5.L1	S1710.Y1.E1.L1,S1710.Y1.E2.L1,S1710.Y1.E3.L1,S1710.Y1.E4.L1,S1710.Y1.E5.L1,S1710.Y2.E1.L1,S1710.Y2.E2.L1,S1710.Y2.E3.L1,S1710.Y2.E4.L1,S1710.Y2.E5.L1	S1710.E1.L1	QUESTIONABLE	ANGSD=[0.005,0.011], hapConX=[0.013,0.018], retest.damaged.based.on.improved.hapConX.results.for.damaged
I8554_d	I8554	AG88 3681 027 B 5-88 (Ain-Ghazal)	cochlea	whole-genome analysis	More data from an individual with genome-wide ancient DNA data first reported in LazaridisAlpaslanRoodenbergScience2022	powder/extract first reported in LazaridisAlpaslanRoodenbergScience2022	Context: Archaeological	9900	260	8400-7500 BCE	juvenile	Levant_N	Near East Neolithic	Ain Ghazal (Amman, Sahab)	Jordan	31.988	35.976	1240k,Twist1.4M	20	19	0.0274282	24117	M	n/a (no relatives detected)	n/a (<300K SNPs)	n/a (<300K SNPs)	..	n/a (<2x)	CT	CT	..	..	..	..	..	ds.half,ds.half,ds.half,ds.half,ds.half,ds.half,ds.half,ds.half,ds.half,ds.half,ds.half,ds.half,ds.half,ds.half,ds.half,ds.half,ds.half,ds.half,ds.half,ds.half	S8554.E1.L1,S8554.Y1.E1.L1,S8554.Y1.E2.L1,S8554.Y1.E3.L1,S8554.Y1.E5.L1,S8554.Y2.E4.L1,S8554.Y2.E5.L1,S8554.Y3.E1.L1,S8554.Y3.E3.L1,S8554.Y4.E1.L1,S8554.Y4.E2.L1,S8554.Y4.E3.L1,S8554.Y4.E4.L1,S8554.Y4.E5.L1,S8554.Y5.E1.L1,S8554.Y5.E3.L1,S8554.Y5.E4.L1,S8554.Y5.E5.L1,S8554.Y6.E2.L1,S8554.Y6.E3.L1	S8554.Y1.E1.L1,S8554.Y1.E2.L1,S8554.Y1.E3.L1,S8554.Y1.E5.L1,S8554.Y2.E4.L1,S8554.Y2.E5.L1,S8554.Y3.E1.L1,S8554.Y3.E3.L1,S8554.Y4.E1.L1,S8554.Y4.E2.L1,S8554.Y4.E3.L1,S8554.Y4.E4.L1,S8554.Y4.E5.L1,S8554.Y5.E1.L1,S8554.Y5.E3.L1,S8554.Y5.E4.L1,S8554.Y5.E5.L1,S8554.Y6.E2.L1,S8554.Y6.E3.L1	S8554.E1.L1	PASS	-
I26224	I26224	(Kumsay (Kyryk-Oba), kurgan 4, burial 5)	petrous	not used in whole-genome analysis - not included in whole genome population genetics analysis due to being a first degree relative of an individual with higher quality data	First genome-wide ancient DNA data from this individual	Kitov, Egor P.; Bauyrzhan, Baitanayev; Malikovich, Mamedov Aslan	Context: Date from same site	4346	106	3022-2153 calBCE	..	Kazakhstan_EBA_Yamnaya_o_1d.rel.I11501	Yamnaya	Kumsay (Kyryk-Oba) (Aqtöbe Region, Muğaljar district)	Kazakhstan	49.49	58.51	1240k	1	1	0.017525	17658	F	n/a (no relatives detected)	n/a (<300K SNPs)	n/a (<300K SNPs)	1.262	n/a (<2x)	n/a (female)	n/a (female)	n/a (<2x)	0.311	0.011	n/a (female)	n/a (female)	ds.half	S26224.Y1.E1.L1	S26224.Y1.E1.L1	..	PASS	-
I26227_d	I26227	(Kumsay (Kyryk-Oba), kurgan 6, burial 13)	petrous	whole-genome analysis	First genome-wide ancient DNA data from this individual	Kitov, Egor P.; Bauyrzhan, Baitanayev; Malikovich, Mamedov Aslan	Context: Date from same site	4346	106	3022-2153 calBCE	..	Kazakhstan_Kumsay_EBA	Yamnaya	Kumsay (Kyryk-Oba) (Aqtöbe Region, Muğaljar district)	Kazakhstan	49.49	58.51	1240k	1	1	0.0258622	24567	F	n/a (no relatives detected)	n/a (<300K SNPs)	n/a (<300K SNPs)	2.73106	U2e1	n/a (female)	n/a (female)	..	..	0.012	n/a (female)	n/a (female)	ds.half	S26227.Y1.E1.L1	S26227.Y1.E1.L1	..	PASS	-
I26230	I26230	(Kumsay (Kyryk-Oba), kurgan 134, burial 5)	petrous	whole-genome analysis	First genome-wide ancient DNA data from this individual	Kitov, Egor P.; Bauyrzhan, Baitanayev; Malikovich, Mamedov Aslan	Context: Date from same site	4346	106	3022-2153 calBCE	..	Kazakhstan_Kumsay_EBA_Yamnaya	Yamnaya	Kumsay (Kyryk-Oba) (Aqtöbe Region, Muğaljar district)	Kazakhstan	49.49	58.51	1240k	1	1	2.34622	761605	M	Kumsay, Kyryk Oba Family B (2 members) (brothers: I26303-I26230)	58.2001	0	97.6	U2e1b	R-Y106006	R1b1a2b	[0.976,0.991]	0.153	0.421	[0.002,0.008]	[0.004,0.008]	ds.half	S26230.Y1.E1.L1	S26230.Y1.E1.L1	..	PASS	-
I26231	I26231	(Kumsay (Kyryk-Oba), kurgan 134, burial 9)	petrous	whole-genome analysis	First genome-wide ancient DNA data from this individual	Kitov, Egor P.; Bauyrzhan, Baitanayev; Malikovich, Mamedov Aslan	Context: Date from same site	4346	106	3022-2153 calBCE	..	Kazakhstan_Kumsay_EBA	Yamnaya	Kumsay (Kyryk-Oba) (Aqtöbe Region, Muğaljar district)	Kazakhstan	49.49	58.51	1240k	1	1	2.04414	752894	M	n/a (no relatives detected)	70.6946	0	97.96	C5c+16234	Q-L939	Q1b2b1b2b~	[0.962,0.985]	0.166	0.417	[0.000,0.005]	[0.001,0.005]	ds.half	S26231.Y1.E1.L1	S26231.Y1.E1.L1	..	PASS	-
I26235	I26235	(Kumsay (Kyryk-Oba), kurgan 158, burial 4)	petrous	whole-genome analysis	First genome-wide ancient DNA data from this individual	Kitov, Egor P.; Bauyrzhan, Baitanayev; Malikovich, Mamedov Aslan	Context: Date from same site	4346	106	3022-2153 calBCE	..	Kazakhstan_Kumsay_EBA	Yamnaya	Kumsay (Kyryk-Oba) (Aqtöbe Region, Muğaljar district)	Kazakhstan	49.49	58.51	1240k	1	1	3.25167	783032	F	n/a (no relatives detected)	67.5073	0	125.6	H6a1b	n/a (female)	n/a (female)	[0.993,1.000]	0.187	0.015	n/a (female)	n/a (female)	ds.half	S26235.Y1.E1.L1	S26235.Y1.E1.L1	..	PASS	-
I26289	I26289	(Kumsay (Kyryk-Oba), kurgan 6, burial 3)	petrous	not used in whole-genome analysis - not included in whole genome population genetics analysis due to being a first degree relative of an individual with higher quality data	First genome-wide ancient DNA data from this individual	Kitov, Egor P.; Bauyrzhan, Baitanayev; Malikovich, Mamedov Aslan	Context: Date from same site	4346	106	3022-2153 calBCE	..	Kazakhstan_EBA_Yamnaya_possible.1d.rel.I26227_d_lc	Yamnaya	Kumsay (Kyryk-Oba) (Aqtöbe Region, Muğaljar district)	Kazakhstan	49.49	58.51	1240k	1	1	0.00509022	5177	F	n/a (no relatives detected)	n/a (<300K SNPs)	n/a (<300K SNPs)	0.684	n/a (<2x)	n/a (female)	n/a (female)	n/a (<2x)	0.223	0.01	n/a (female)	n/a (female)	ds.half	S26289.Y1.E1.L1	S26289.Y1.E1.L1	..	PASS	-
I26302	I26302	(Kumsay (Kyryk-Oba), kurgan 128, burial 3)	tooth	whole-genome analysis	First genome-wide ancient DNA data from this individual	Kitov, Egor P.; Bauyrzhan, Baitanayev; Malikovich, Mamedov Aslan	Context: Date from same site	4346	106	3022-2153 calBCE	..	Kazakhstan_EBA_Yamnaya	Yamnaya	Kumsay (Kyryk-Oba) (Aqtöbe Region, Muğaljar district)	Kazakhstan	49.49	58.51	1240k	1	1	0.428762	339810	M	n/a (no relatives detected)	96.3424	26.027	34.59	W	Q-BZ1466	Q1b2b1b2b~	[0.963,0.989]	0.174	0.41	[0.005,0.045]	[0.009,0.024]	ds.half	S26302.Y1.E1.L1	S26302.Y1.E1.L1	..	PASS	ANGSD=[0.005,0.045], hapConX=[0.009,0.024]
I26303	I26303	(Kumsay (Kyryk-Oba), kurgan 134, burial 6)	tooth	not used in whole-genome analysis - not included in whole genome population genetics analysis due to being a first degree relative of an individual with higher quality data	First genome-wide ancient DNA data from this individual	Kitov, Egor P.; Bauyrzhan, Baitanayev; Malikovich, Mamedov Aslan	Context: Date from same site	4346	106	3022-2153 calBCE	..	Kazakhstan_Kumsay_EBA_Yamnaya_brother.I26230	Yamnaya	Kumsay (Kyryk-Oba) (Aqtöbe Region, Muğaljar district)	Kazakhstan	49.49	58.51	1240k	1	1	0.459275	360569	M	Kumsay, Kyryk Oba Family B (2 members) (brothers: I26303-I26230)	45.7089	0	127.5	U2e1b	R-V1636	R1b1a2	[0.997,1.000]	0.1	0.397	[0.000,0.011]	[0,0.007]	ds.half	S26303.Y1.E1.L1	S26303.Y1.E1.L1	..	PASS	-
I26304	I26304	(Kumsay (Kyryk-Oba), kurgan 134, burial 8)	tooth	whole-genome analysis	First genome-wide ancient DNA data from this individual	Kitov, Egor P.; Bauyrzhan, Baitanayev; Malikovich, Mamedov Aslan	Context: Date from same site	4346	106	3022-2153 calBCE	..	Kazakhstan_EBA_Yamnaya	Yamnaya	Kumsay (Kyryk-Oba) (Aqtöbe Region, Muğaljar district)	Kazakhstan	49.49	58.51	Twist1.4M	1	1	0.031599	32739	F	n/a (no relatives detected)	n/a (<300K SNPs)	n/a (<300K SNPs)	0.581	n/a (<2x)	n/a (female)	n/a (female)	n/a (<2x)	0.115	0.005	n/a (female)	n/a (female)	ds.half	S26304.Y1.E2.L1	S26304.Y1.E2.L1	..	QUESTIONABLE	library with technical problems: S26304.Y1.E2.L1
I4628_enhanced	Latvia_HG3	ZVEJ27 (Zvejnieki, burial 121)	petrous	not used in whole-genome analysis - published in this paper because of thematic relevance but not included in whole genome population genetic analysis	More data from an individual with genome-wide ancient DNA data first reported in JonesCurrentBiology2017	powder/extract first reported in MathiesonNature2018	Direct: IntCal20	7033	108	5304-4848 calBCE (6145±80 BP, Ua-19883)	..	Latvia_Mesolithic	Kunda	Zvejnieki (Zemgale, Neretas District)	Latvia	56.2833	25.1333	1240k,Twist1.4M	1	0	11.0587	1073120	M	n/a (no relatives detected)	..	..	865.54	U5a2d	R-P297	R1b1a1	[0.978,0.996]	0.069	0.417	[0.004,0.006]	[0.004,0.006]	ds.half	S4628.E1.L1	[adding Twist capture data to previously reported 1240k data on the same library]	S4628.E1.L1	PASS	-
I4627_enhanced	Latvia_MN1	ZVEJ26 (Zvejnieki, burial 124)	petrous	not used in whole-genome analysis - published in this paper because of thematic relevance but not included in whole genome population genetic analysis	More data from an individual with genome-wide ancient DNA data first reported in JonesCurrentBiology2017	powder/extract first reported in MathiesonNature2018	Direct: IntCal20	6071	81	4311-3978 calBCE (5280±55 BP, Ua-3639)	..	Latvia_MN	Narva	Zvejnieki (Zemgale, Neretas District)	Latvia	56.2833	25.1333	1240k,Twist1.4M	1	0	4.85972	1031403	M	n/a (no relatives detected)	..	..	298.076	U4a1	R-P297	R1b1a1	[0.97,0.988]	0.108	0.412	[0.005,0.01]	[0.009,0.012]	ds.half	S4627.E1.L1	[adding Twist capture data to previously reported 1240k data on the same library]	..	PASS	ANGSD=[0.005,0.01], hapConX=[0.009,0.012]
I7857	I7857	CMSL_T8G4 (Cimișlia, kurgan 8, burial 4)	tooth	whole-genome analysis	First genome-wide ancient DNA data from this individual	Simalcsik, Angela; Pinhasi, Ron; Popovici, Sergiu	Direct: IntCal20	5685	60	3903-3647 calBCE (4965±35 BP, Poz-121047)	..	Moldova_Eneolithic	Cernavoda	Cimișlia (Cimișlia District)	Moldova	46.53	28.78	1240k,Twist1.4M	2	2	0.0611704	58929	F	n/a (no relatives detected)	n/a (<300K SNPs)	n/a (<300K SNPs)	134.119	U5b1	n/a (female)	n/a (female)	[0.996,1]	0.193	0.013	n/a (female)	n/a (female)	ds.half,ds.half	S7857.E1.L1,S7857.E1.L2	S7857.E1.L1,S7857.E1.L2	..	PASS	-
I10398	I10398	CIUM_T1G4 (Ciumai, kurgan 1, burial 4)	petrous	whole-genome analysis	First genome-wide ancient DNA data from this individual	Pinhasi, Ron; Simalcsik, Angela; Ciobanu,Ion	Context: Archaeological	4850	231	3300-2500 BCE	..	Moldova_EBA_Yamnaya	Yamnaya	Ciumai (Taraclia District)	Moldova	45.7769	28.5516	1240k	1	1	3.05855	748526	F	n/a (no relatives detected)	22.6305	0	821.4	I4a	n/a (female)	n/a (female)	[0.99,1]	0.206	0.009	n/a (female)	n/a (female)	ds.half	S10398.E1.L2	S10398.E1.L2	..	PASS	-
I7847	I7847	CIUM_T1G2 (Ciumai, kurgan 1, burial 2)	tooth; tooth; tooth; tooth; tooth	whole-genome analysis	First genome-wide ancient DNA data from this individual	Pinhasi, Ron; Simalcsik, Angela; Ciobanu,Ion	Direct: IntCal20	4911	37	3017-2906 calBCE (4350±20 BP, PSUAMS-4406)	..	Moldova_EBA_Yamnaya	Yamnaya	Ciumai (Taraclia District)	Moldova	45.7769	28.5516	1240k	5	5	1.20793	669556	M	n/a (no relatives detected)	44.6523	0	102.787	U5a1b1	R-M12149	R1b1a1b1b	..	0.4	0.4	[0,0.036]	[0.006,0.012]	ds.half,ss.USER,ss.USER,ss.USER,ss.USER	S7847.E1.L1,S7847.E1.L2,S7847.E1.L3,S7847.E1.L4,S7847.E1.L5	S7847.E1.L1,S7847.E1.L2,S7847.E1.L3,S7847.E1.L4,S7847.E1.L5	..	PASS	hapConX=[0.006,0.012]
I7848	I7848	CIUM_T1G3 (Ciumai, kurgan 1, burial 3)	petrous; petrous; petrous; petrous; petrous	whole-genome analysis	First genome-wide ancient DNA data from this individual	Pinhasi, Ron; Simalcsik, Angela; Ciobanu,Ion	Direct: IntCal20	4806	49	2905-2706 calBCE (4235±20 BP, PSUAMS-4241)	..	Moldova_EBA_Yamnaya	Yamnaya	Ciumai (Taraclia District)	Moldova	45.7769	28.5516	1240k	5	5	1.50589	697451	F	n/a (no relatives detected)	34.5139	0	112.206	U4c2a	n/a (female)	n/a (female)	..	0.01	0.01	n/a (female)	n/a (female)	ds.half,ss.USER,ss.USER,ss.USER,ss.USER	S7848.E1.L1,S7848.E1.L3,S7848.E1.L4,S7848.E1.L2,S7848.E1.L5	S7848.E1.L1,S7848.E1.L3,S7848.E1.L4,S7848.E1.L2,S7848.E1.L5	..	QUESTIONABLE	damage=0.018
I10174	I10174	CRIV_T9G9 (Crihana-Veche, kurgan 9, burial 9)	tooth	whole-genome analysis	First genome-wide ancient DNA data from this individual	Pinhasi, Ron; Simalcsik, Angela; Ciobanu,Ion	Direct: IntCal20	4577	88	2848-2494 calBCE (4075±25 BP, PSUAMS-11047)	..	Moldova_EBA_Yamnaya	Yamnaya	Crihana-Veche (Cahul District)	Moldova	45.8458	28.1947	1240k	1	1	0.056765	54930	M	n/a (no relatives detected)	n/a (<300K SNPs)	n/a (<300K SNPs)	..	..	R-M269	R1b1a1b	[0.97,0.992]	0.1505	0.402	n/a (not computed)	n/a (<2000 X SNPs)	ds.half	S10174.E1.L1	S10174.E1.L1	..	PASS	-
I10206	I10206	CRIV_T12G10 (Crihana-Veche, kurgan 12, burial 10)	tooth; tooth; tooth; tooth; tooth	whole-genome analysis	First genome-wide ancient DNA data from this individual	Pinhasi, Ron; Simalcsik, Angela; Ciobanu,Ion	Context: Date on another individual, I17744, at same site in the same context	4650	115	2900-2500 BCE	..	Moldova_EBA_Yamnaya	Yamnaya	Crihana-Veche (Cahul District)	Moldova	45.8458	28.1947	1240k	5	5	0.278877	242636	M	n/a (no relatives detected)	n/a (<300K SNPs)	n/a (<300K SNPs)	60.3695	U4b3	J-L283	J2b2a1	..	0.394	0.394	n/a (190 SNPs)	[0,0.014]	ds.half,ss.USER,ss.USER,ss.USER,ss.USER	S10206.E1.L1,S10206.E1.L5,S10206.E1.L3,S10206.E1.L4,S10206.E1.L2	S10206.E1.L1,S10206.E1.L5,S10206.E1.L3,S10206.E1.L4,S10206.E1.L2	..	PASS	-
I10208	I10208	CRIV_T12G19 (Crihana-Veche, kurgan 12, burial 19)	petrous	whole-genome analysis	First genome-wide ancient DNA data from this individual	Pinhasi, Ron; Simalcsik, Angela; Ciobanu,Ion	Context: Date on another individual, I17744, at same site in the same context	4650	115	2900-2500 BCE	..	Moldova_EBA_Yamnaya	Yamnaya	Crihana-Veche (Cahul District)	Moldova	45.8458	28.1947	Twist1.4M	9	9	3.18208	949090	M	n/a (no relatives detected)	5.74372	0	133.649	H47	R-Z2108	R1b1a1b1b3	[0.962,0.986]	0.259	0.378	[0.005,0.01]	[0.012,0.017]	ds.half,ds.half,ds.half,ds.half,ds.half,ss.USER,ss.USER,ss.USER,ss.USER	S10208.E1.L7,S10208.E1.L6,S10208.E1.L8,S10208.E1.L9,S10208.E1.L1,S10208.E1.L3,S10208.E1.L2,S10208.E1.L4,S10208.E1.L5	S10208.E1.L7,S10208.E1.L6,S10208.E1.L8,S10208.E1.L9,S10208.E1.L1,S10208.E1.L3,S10208.E1.L2,S10208.E1.L4,S10208.E1.L5	..	QUESTIONABLE	ANGSD=[0.005,0.01], hapConX=[0.012,0.017], retest.damaged.based.on.improved.hapConX.results.for.damaged
I10414	I10414	CRIV_T5G3 (Crihana-Veche, kurgan 5, burial 3)	petrous	whole-genome analysis	First genome-wide ancient DNA data from this individual	Pinhasi, Ron; Simalcsik, Angela; Ciobanu,Ion	Direct: IntCal20	4693	76	2876-2623 calBCE (4145±30 BP, PSUAMS-7832)	..	Moldova_EBA_Yamnaya	Yamnaya	Crihana-Veche (Cahul District)	Moldova	45.8458	28.1947	1240k	1	1	2.18444	711124	F	n/a (no relatives detected)	0	0	635	H6a1a	n/a (female)	n/a (female)	[0.978,0.997]	0.184	0.009	n/a (female)	n/a (female)	ds.half	S10414.E1.L2	S10414.E1.L2	..	PASS	-
I10415	I10415	CRIV_T5G4A (Crihana-Veche, kurgan 5, burial 4a)	tooth	whole-genome analysis	First genome-wide ancient DNA data from this individual	Pinhasi, Ron; Simalcsik, Angela; Ciobanu,Ion	Direct: IntCal20	4653	91	2867-2573 calBCE (4110±30 BP, PSUAMS-7833)	..	Moldova_EBA_Yamnaya	Yamnaya	Crihana-Veche (Cahul District)	Moldova	45.8458	28.1947	1240k	1	1	0.0451662	45890	M	n/a (no relatives detected)	n/a (<300K SNPs)	n/a (<300K SNPs)	7.898	U4a	R-M269	R1b1a1b	[0.9,0.979]	0.222	0.376	n/a (6 SNPs)	n/a (<2000 X SNPs)	ds.half	S10415.E1.L2	S10415.E1.L2	..	PASS	mtcontam=[0.9,0.979]
I10424	I10424	CRIV_T12G5A (Crihana-Veche, kurgan 12, burial 5a)	petrous	whole-genome analysis	First genome-wide ancient DNA data from this individual	Pinhasi, Ron; Simalcsik, Angela; Ciobanu,Ion	Context: Date on another individual, I17744, at same site in the same context	4650	115	2900-2500 BCE	..	Moldova_EBA_Yamnaya	Yamnaya	Crihana-Veche (Cahul District)	Moldova	45.8458	28.1947	1240k	1	1	4.47411	780937	F	n/a (no relatives detected)	15.4524	0	962.7	U5a1a1+16362	n/a (female)	n/a (female)	[0.989,1]	0.125	0.009	n/a (female)	n/a (female)	ds.half	S10424.E1.L2	S10424.E1.L2	..	PASS	-
I14119	I14119	M 055A (1095) (Brăiliţa)	petrous	whole-genome analysis	First genome-wide ancient DNA data from this individual	Pinhasi, Ron; Constantinescu, Mihai; Ailincăi, Sorin	Direct: IntCal20	4885	38	3011-2890 calBCE (4320±25 BP, PSUAMS-7924)	30-40 yrs	Romania_Brailita_EBA_Yamnaya	Yamnaya	Brăiliţa (Brăila County, Brăila)	Romania	45.3018	27.9668	1240k	1	1	1.69115	712730	M	n/a (no relatives detected)	14.3207	0	126.1	U5a1a1	I-Y5669	I2a1b1a2a2a2	[0.969,0.991]	0.158	0.393	[0,0.004]	[0.002,0.006]	ds.half	S14119.Y1.E1.L1	S14119.Y1.E1.L1	..	PASS	looks.more.like.Bronze.Age.Steppe.ancestry.than.other.samples.from.same.site, hapConX=[0.002,0.006]
I2533_enhanced	I2533	ROM29 (Cârcea, burial 3)	petrous	whole-genome analysis	More data from an individual with genome-wide ancient DNA data first reported in MathiesonNature2018	powder/extract first reported in MathiesonNature2018	Direct: IntCal20	7371	32	5480-5372 calBCE (6470±30 BP, PSUAMS-1748)	..	Romania_EN	Carpathian Neolithic	Cârcea (Dolj County, Cârcea)	Romania	44.2667	23.9	1240k,Twist1.4M	1	0	12.276	1063901	F	n/a (no relatives detected)	..	..	776.301	J1c5	n/a (female)	n/a (female)	[0.958,0.983]	0.18	0.008	n/a (female)	n/a (female)	ds.half	S2533.E1.L1	[adding Twist capture data to previously reported 1240k data on the same library]	..	PASS	-
I10478	I10478	CRLT_3 (Corlăteni, burial 3)	petrous	whole-genome analysis	First genome-wide ancient DNA data from this individual	Pinhasi, Ron; Constantinescu, Mihai; Ailincăi, Sorin	Context: Archaeological	4850	231	3300-2500 BCE	..	Romania_EBA_Yamnaya	Yamnaya	Corlăteni (Botoșani County, Corlăteni)	Romania	47.9325	26.5565	1240k	1	1	0.0363754	36296	M	n/a (no relatives detected)	n/a (<300K SNPs)	n/a (<300K SNPs)	8.723	U5a1d	K	K	[0.939,0.993]	0.169	0.426	n/a (8 SNPs)	n/a (<2000 X SNPs)	ds.half	S10478.E1.L1	S10478.E1.L1	..	PASS	batch.flag
I2532_enhanced	I2532	ROM1 (Coțatcu, P1 square 1 -3, M1, 3.15m; Level 5c)	petrous	whole-genome analysis	More data from an individual with genome-wide ancient DNA data first reported in MathiesonNature2018	powder/extract first reported in MathiesonNature2018	Direct: IntCal20	7614	30	5721-5623 calBCE (6755±30 BP, PSUAMS-1747)	..	Romania_EN	Carpathian Neolithic	Coțatcu (Buzău County, Podgoria)	Romania	45.466	27.01	1240k,Twist1.4M	1	0	6.59963	1035867	M	n/a (no relatives detected)	..	..	556.961	K1a2	G-PF3359	G2a2b2b	[0.969,0.989]	0.115	0.393	[0.004,0.007]	[0.005,0.008]	ds.half	S2532.E1.L1	[adding Twist capture data to previously reported 1240k data on the same library]	S2532.E1.L1	PASS	hapConX=[0.005,0.008]
I10486	I10486	GLAV_7 (Glăvăneşti, burial 1, 7)	petrous	whole-genome analysis	First genome-wide ancient DNA data from this individual	Pinhasi, Ron; Constantinescu, Mihai; Ailincăi, Sorin	Direct: IntCal20	4703	70	2876-2631 calBCE (4155±25 BP, PSUAMS-14542)	..	Romania_EBA_Yamnaya	Yamnaya	Glăvăneşti (Bacău County, Glăvăneşti)	Romania	46.2442	27.3975	1240k	1	1	0.0374088	37582	M	n/a (no relatives detected)	n/a (<300K SNPs)	n/a (<300K SNPs)	8.192	H6a1a	R1b	R1b	[0.909,0.984]	0.143	0.383	n/a (9 SNPs)	n/a (<2000 X SNPs)	ds.half	S10486.E1.L1	S10486.E1.L1	..	PASS	batch.flag
I10498	I10498	RHMN_2_04 (Rahman, kurgan 2, burial 4)	cochlea	whole-genome analysis	First genome-wide ancient DNA data from this individual	Pinhasi, Ron; Constantinescu, Mihai; Ailincăi, Sorin	Context: Date from same site and context: I10499	4725	101	2950-2600 BCE	..	Romania_EBA_Yamnaya	Yamnaya	Rahman (Tulcea County, Casimcea)	Romania	44.8006	28.275	1240k,Twist1.4M	3	3	1.35615	717545	F	n/a (no relatives detected)	33.2517	0	183.8	U4a	n/a (female)	n/a (female)	[0.976,0.994]	0.162	0.008	n/a (female)	n/a (female)	ds.half,ds.half,ds.half	S10498.E1.L1,S10498.E1.L2,S10498.E1.L3	S10498.E1.L1,S10498.E1.L2,S10498.E1.L3	..	PASS	-
I10499	I10499	RHMN_2_05B (Rahman, kurgan 2, burial 5, ind. B)	petrous	whole-genome analysis	First genome-wide ancient DNA data from this individual	Pinhasi, Ron; Constantinescu, Mihai; Ailincăi, Sorin	Direct: IntCal20	4745	61	2896-2677 calBCE (4205±25 BP, PSUAMS-7907)	..	Romania_EBA_Yamnaya	Yamnaya	Rahman (Tulcea County, Casimcea)	Romania	44.8006	28.275	1240k	1	1	4.25235	768953	M	n/a (no relatives detected)	20.1015	0	1070	T2c1a	R-Z2108	R1b1a1b1b3	[0.99,0.999]	0.122	0.414	[0.005,0.009]	[0.005,0.008]	ds.half	S10499.E1.L1	S10499.E1.L1	..	PASS	ANGSD=[0.005,0.009], hapConX=[0.005,0.008]
I10500	I10500	RSTM_1 (Rast-Măgura-Barburlui, burial 1)	petrous	whole-genome analysis	First genome-wide ancient DNA data from this individual	Pinhasi, Ron; Constantinescu, Mihai; Ailincăi, Sorin	Direct: IntCal20, Ignore direct date of 3319-2918 calBCE (4415±30 BP, PSUAMS-11087) which may be a sample mixup because the date we use is also directly from the same skeleton which is the last-interred of five Yamnaya individuals unearthed from that burial mound all of which date later than would be expected if PSUAMS-11807 was accurate	4736	62	2893-2674 calBCE (4198±27 BP, BRAMS-5916)	..	Romania_EBA_Yamnaya	Yamnaya	Rast-Măgura-Barburlui (Dolj County, Negoi)	Romania	43.9272	23.3289	1240k	1	1	3.55232	767718	M	n/a (no relatives detected)	10.2417	0	1051	H2c	R-PF7562	R1b1a1b	[0.988,0.999]	0.1075	0.409	[0.004,0.008]	[0.005,0.008]	ds.half	S10500.E1.L1	S10500.E1.L1	..	PASS	hapConX=[0.005,0.008]
I10891	I10891	(Smeeni-Movila Mare, sub-kurgan 16, burial 16)	tooth (molar)	whole-genome analysis	First genome-wide ancient DNA data from this individual	Frînculeasa, Alin; Simalcsik, Angela	Direct: IntCal20	4690	78	2875-2585 calBCE (4142±30 BP, DeA-7737)	35-40 yrs; male	Romania_EBA_Yamnaya	Yamnaya	Smeeni (Buzău County, Smeeni)	Romania	44.9969	26.8657	1240k,Twist1.4M	5	5	0.643004	504481	M	n/a (no relatives detected)	..	..	119.334	U4c1	R-M12149	R1b1a1b1b	[0.98,0.994]	0.085	0.347	[0,0.008]	[0.003,0.011]	ds.half,ds.half,ds.half,ds.half,ds.half	S10891.E1.L1,S10891.E1.L2,S10891.E1.L3,S10891.E1.L4,S10891.E1.L5	S10891.E1.L1,S10891.E1.L2,S10891.E1.L3,S10891.E1.L4,S10891.E1.L5	..	PASS	-
I12823	I12823	(Smeeni-Movila Mare, sub-kurgan 1)	tooth	whole-genome analysis	First genome-wide ancient DNA data from this individual	Frînculeasa, Alin; Simalcsik, Angela	Context: Archaeological	4850	231	3300-2500 BCE	55-60 yrs; female?	Romania_EBA_Yamnaya	Catacomb	Smeeni (Buzău County, Smeeni)	Romania	44.9969	26.8657	1240k,Twist1.4M	6	6	0.931001	612442	M	n/a (no relatives detected)	..	..	71.134	K1b2b	R-L51	R1b1a1b1a	[0.954,0.978]	0.192	0.354	[0.005,0.022]	[0.008,0.016]	ds.half,ds.half,ds.half,ds.half,ds.half,ds.half	S12823.E1.L1,S12823.E1.L2,S12823.E1.L3,S12823.E1.L4,S12823.E1.L5,S12823.E1.L6	S12823.E1.L1,S12823.E1.L2,S12823.E1.L3,S12823.E1.L4,S12823.E1.L5,S12823.E1.L6	..	PASS	ANGSD=[0.005,0.009], hapConX=[0.008,0.016]
I12824	I12824	(Smeeni-Movila Mare, sub-kurgan 23)	tooth (molar)	whole-genome analysis	First genome-wide ancient DNA data from this individual	Frînculeasa, Alin; Simalcsik, Angela	Direct: IntCal20	4490	52	2624-2469 calBCE (4027±31 BP, DeA-5864)	30-35 yrs; male	Romania_EBA_Catacomb	Catacomb	Smeeni (Buzău County, Smeeni)	Romania	44.9969	26.8657	1240k	1	1	0.0453478	46415	F	n/a (no relatives detected)	n/a (<300K SNPs)	n/a (<300K SNPs)	8.873	U4c2	n/a (female)	n/a (female)	[0.938,0.989]	0.192	0.012	n/a (female)	n/a (female)	ds.half	S12824.E1.L1	S12824.E1.L1	..	PASS	-
I12825	I12825	(Smeeni-Movila Mare, sub-kurgan 27)	tooth (molar)	whole-genome analysis - caution due to evidence of substantial contamination	First genome-wide ancient DNA data from this individual	Frînculeasa, Alin; Simalcsik, Angela	Direct: IntCal20	4525	87	2846-2466 cal BCE (4039±42 BP, DeA-5393)	50-55 yrs; male	Romania_EBA_Catacomb	Catacomb	Smeeni (Buzău County, Smeeni)	Romania	44.9969	26.8657	1240k	1	1	0.169087	164336	M	n/a (no relatives detected)	n/a (<300K SNPs)	n/a (<300K SNPs)	32.2	T1a1	R-M269	R1b1a1b	[0.950,0.979]	0.083	0.373	n/a (127 SNPs)	[0.037,0.086]	ds.half	S12825.E1.L1	S12825.E1.L1	..	QUESTIONABLE_CRITICAL	mtcontam=[0.95,0.979], hapConX=[0.037,0.086]
I18818	I18818	18 (Târgșoru-Vechi, 2016, burial 2A)	bone (long bone)	not used in whole-genome analysis - not included in whole genome population genetics analysis due to being a first degree relative of an individual with higher quality data and evidence of substantial contamination	First genome-wide ancient DNA data from this individual	Frînculeasa, Alin; Frînculeasa, Mădălina N.	Direct (WARNING UNPUBLISHED DATE): IntCal20	4715	68	2886-2632 calBCE (4176±32 BP, DeA-10666)	..	Romania_EBA_Yamnaya_1d.rel.I18819_contam	Yamnaya	Târgșoru-Vechi (Prahova County, Târgșoru Vechi)	Romania	44.8799	25.9026	1240k	1	1	0.0290204	29536	M	n/a (no relatives detected)	n/a (<300K SNPs)	n/a (<300K SNPs)	3.078	K1c1	P-P337	P1	[0.703,0.886]	0.126	0.448	n/a (5 SNPs)	n/a (<2000 X SNPs)	ss.USER	S18818.Y1.E1.L1	S18818.Y1.E1.L1	..	QUESTIONABLE_CRITICAL	mtcontam=[0.703,0.886]
I18819	I18819	19 (Târgșoru-Vechi, 2016, burial 2B)	tooth	whole-genome analysis	First genome-wide ancient DNA data from this individual	Frînculeasa, Alin; Frînculeasa, Mădălina N.; Negrea, Octav	Context: Archaeological	4700	87	2900-2600 BCE	30 yrs; male	Romania_EBA_Yamnaya_oSouth	Yamnaya	Târgșoru-Vechi (Prahova County, Târgșoru Vechi)	Romania	44.889	25.9266	1240k,Twist1.4M	5	5	0.247349	211586	M	n/a (no relatives detected)	n/a (<300K SNPs)	n/a (<300K SNPs)	21.256	H2a	Q-M25	Q1a2	[0.932,0.978]	0.367	0.423	n/a (123 SNPs)	[0.006,0.031]	ss.USER,ds.half,ds.half,ds.half,ds.half	S18819.Y1.E1.L1,S18819.Y1.E2.L1,S18819.Y1.E3.L1,S18819.Y1.E4.L1,S18819.Y1.E5.L1	S18819.Y1.E1.L1,S18819.Y1.E2.L1,S18819.Y1.E3.L1,S18819.Y1.E4.L1,S18819.Y1.E5.L1	..	PASS	hapConX=[0.006,0.031]
I18820	I18820	20 (Târgșoru-Vechi, 2016, burial 9)	tooth	whole-genome analysis	First genome-wide ancient DNA data from this individual	Frînculeasa, Alin; Frînculeasa, Mădălina N.; Negrea, Octav	Direct (WARNING UNPUBLISHED DATE): IntCal20	4669	87	2870-2578 calBCE (4123±33 BP, DeA-10667)	6 yrs	Romania_EBA_Yamnaya	Yamnaya	Târgșoru-Vechi (Prahova County, Târgșoru Vechi)	Romania	44.889	25.9266	1240k,Twist1.4M	3	3	1.37176	695402	F	n/a (no relatives detected)	0	0	134.23	H2a1	n/a (female)	n/a (female)	[0.984,0.999]	0.223	0.011	n/a (female)	n/a (female)	ss.USER,ds.half,ds.half	S18820.Y1.E1.L1,S18820.Y1.E2.L1,S18820.Y1.E3.L1	S18820.Y1.E1.L1,S18820.Y1.E2.L1,S18820.Y1.E3.L1	..	PASS	-
I20559	I20559	(TSU_0305, Afanasieva-Gora (Bateni), 1921, burial 11a)	tooth (molar)	whole-genome analysis	First genome-wide ancient DNA data from this individual	Savenkova, Tatyana M.	Direct: IntCal20	4937	46	3089-2917 calBCE (4385±20 BP, PSUAMS-14005)	40-55 yrs; male	Russia_Afanasievo_Yenisei	Afanasievo	Afanasieva-Gora (Bateni) (Republic of Khakassia, Bogradsky District, Pervomayskoye Village)	Russia	54.3566	90.9192	1240k	1	1	1.7093	761635	M	n/a (no relatives detected)	26.3371	0	164.8	U4a1	R-Y13200	R1b1a1a	[0.987,0.998]	0.041	0.4	[0.001,0.006]	[0.001,0.004]	ds.half	S20559.Y1.E2.L1	S20559.Y1.E2.L1	..	PASS	-
I10627	I10627	Arpachin 329-2 (Arpachin, kurgan 7, burial 7)	tooth	whole-genome analysis	First genome-wide ancient DNA data from this individual	Khokhlov, Alexander A.; Kitov, Egor P.	Direct: IntCal20	4722	63	2886-2668 calBCE (4180±25 BP, PSUAMS-10772)	..	Russia_Don_EBA_Yamnaya	Yamnaya	Arapachin Kurgan (Rostov Oblast, Don River Valley)	Russia	47.2196	40.1986	1240k,Twist1.4M	3	3	1.04475	692609	M	n/a (no relatives detected)	..	..	476.448	U5a1a1	R-L23	R1b1a1b1	[0.981,0.996]	0.059	0.348	[0,0.004]	[0.001,0.005]	ds.half,ds.half,ds.half	S10627.E1.L1,S10627.E1.L2,S10627.E1.L3	S10627.E1.L1,S10627.E1.L2,S10627.E1.L3	..	PASS	-
I10628	I10628	Arpachin 329-6 (Arpachin, kurgan 69, burial 20)	tooth	whole-genome analysis	First genome-wide ancient DNA data from this individual	Khokhlov, Alexander A.; Kitov, Egor P.	Direct: IntCal20	4681	79	2868-2584 calBCE (4130±20 BP, PSUAMS-10773)	..	Russia_Don_EBA_Yamnaya	Yamnaya	Arapachin Kurgan (Rostov Oblast, Don River Valley)	Russia	47.2196	40.1986	1240k,Twist1.4M	3	3	2.12636	963040	M	n/a (no relatives detected)	30.3731	0	2028.85	J2b1a1	R-L23	R1b1a1b1	[0.984,0.996]	0.043	0.352	[0.003,0.008]	[0.001,0.004]	ds.half,ds.half,ds.half	S10628.E1.L1,S10628.E1.L3,S10628.E1.L2	S10628.E1.L1,S10628.E1.L3,S10628.E1.L2	..	PASS	-
I33646	I33646	TOM198 (TSU_4920, Ayrydash-1, 1982, fence 15)	cochlea	whole-genome analysis	First genome-wide ancient DNA data from this individual	Tishkin, Alexey A.; Rykun, Marina P.; Sirak, Kendra; Iliev, Lora; Flegontov, Pavel N.; Changmai, Piya	Context: Archaeological	4950	173	3300-2700 BCE	..	Russia_UpperOb_Eneolithic_Afanasievo	Afanasievo	Ayrydash-1 (Altai Republic, Chemalsky District, Kuyus Village)	Russia	51.0033	86.2424	Twist1.4M	1	1	1.49872	776210	M	n/a (no relatives detected)	50.4256	0	94.05	U5a1a1	R-L23	R1b1a1b1	[0.883,0.976]	0.123	0.368	[0.001,0.008]	[0.003,0.007]	ds.half	S33646.Y1.E1.L1	S33646.Y1.E1.L1	..	PASS	mtcontam=[0.883,0.976], hapConX=[0.003,0.007]
I10567	I10567	StPet120 (MAE_6557_41, Balkin, 1962, kurgan 5, burial 8)	bone (long bone)	whole-genome analysis	First genome-wide ancient DNA data from this individual	Pinhasi, Ron; Moiseyev, Vyacheslav; Khartanovich, Valeri I.	Direct: IntCal20	4715	65	2882-2636 calBCE (4170±25 BP, PSUAMS-14543)	35-45 yrs; male	Russia_CaspianInland_EBA_Yamnaya	Yamnaya	Balkin-2 (Republic of Kalmykia, Maloderbetovsky District)	Russia	48.0179	45.3169	1240k	1	1	1.8276	731036	M	n/a (no relatives detected)	13.9206	0	454.2	U4a1e	R-KMS67	R1b1a1b1b3	[0.977,0.992]	0.064	0.391	[0,0.004]	[0.001,0.004]	ds.half	S10567.E1.L2	S10567.E1.L2	..	PASS	-
I6885	I6885	StPet119 (MAE_6557_40, Balkin, 1962, kurgan 4, burial 3)	long bone	whole-genome analysis	First genome-wide ancient DNA data from this individual	Pinhasi, Ron; Moiseyev, Vyacheslav; Khartanovich, Valeri I.	Context: Direct date from same site I10567	4700	115	2950-2550 BCE	45-50 yrs; male	Russia_CaspianInland_EBA_Yamnaya	Yamnaya	Balkin-2 (Republic of Kalmykia, Maloderbetovsky District)	Russia	48.0179	45.3169	1240k,Twist1.4M	3	3	1.14259	718114	M	n/a (no relatives detected)	39.9689	0	337.735	U4	R-Z2108	R1b1a1b1b3	[0.99,0.999]	0.081	0.358	[0,0.008]	[0.004,0.01]	ds.half,ds.half,ds.half	S6885.E1.L1,S6885.E1.L3,S6885.E1.L2	S6885.E1.L1,S6885.E1.L3,S6885.E1.L2	..	PASS	-
I20089	I20089	11437 (Beltyry)	tooth	not used in whole-genome analysis - published in this paper because of thematic relevance but not included in whole genome population genetic analysis	First genome-wide ancient DNA data from this individual	Buzhilova, Alexandra; Khokhlov, Alexander A.; Kitov, Egor P.	Direct: IntCal20	4685	78	2872-2584 calBCE (4135±25 BP, PSUAMS-9546)	adult; male	Russia_Afanasievo_oOkunevo	Okunevo	Beltyry (Republic of Khakassia, Askizsky District)	Russia	53.0674	90.4217	1240k,Twist1.4M	7	7	4.30983	1095569	M	n/a (no relatives detected)	..	..	352.91	H6a1b	N-Y6503	N	[0.961,0.983]	0.068	0.357	[0.001,0.004]	[0.002,0.004]	ds.half,ds.half,ds.half,ds.half,ds.half,ds.half,ds.half	S20089.Y1.E3.L1,S20089.Y1.E4.L1,S20089.Y1.E5.L1,S20089.Y1.E6.L1,S20089.Y1.E7.L1,S20089.Y1.E8.L1,S20089.Y1.E2.L1	S20089.Y1.E3.L1,S20089.Y1.E4.L1,S20089.Y1.E5.L1,S20089.Y1.E6.L1,S20089.Y1.E7.L1,S20089.Y1.E8.L1,S20089.Y1.E2.L1	..	PASS	-
I20090	I20090	11447 (Beltyry)	tooth (canine)	whole-genome analysis	First genome-wide ancient DNA data from this individual	Buzhilova, Alexandra; Khokhlov, Alexander A.; Kitov, Egor P.	Context: Archaeological	4800	375	3500-2200 BCE	adult; female?	Russia_Afanasievo_contam	Afanasievo	Beltyry (Republic of Khakassia, Askizsky District)	Russia	53.0674	90.4217	1240k	1	1	0.0584962	50018	M	n/a (no relatives detected)	n/a (<300K SNPs)	n/a (<300K SNPs)	30.34	R1b	R-M269	R1b1a1b	[0.986,0.999]	0.022	0.398	n/a (22 SNPs)	n/a (<2000 X SNPs)	ds.half	S20090.Y1.E2.L1	S20090.Y1.E2.L1	..	PASS	damage.ds.half=0.022
I22197	I22197	N6169-8 (Berezhnovka-2, kurgan 5, burial 20, ind. 1(?))	petrous (CBD); petrous (CBD); petrous (CBD); petrous (CBD)	whole-genome analysis	First genome-wide ancient DNA data from this individual	Moiseyev, Vyacheslav; Khartanovich, Valeri I.	Direct: IntCal20	4871	31	3010-2888 calBCE (4315±20 BP, PSUAMS-8839)	35 yrs; male	Russia_Volgograd_EBA_Yamnaya	Yamnaya	Berezhnovka-2 (Volgograd Oblast, Nikolayevsky District, Berezhnovka Village)	Russia	50.3039	45.7849	1240k	4	4	3.20874	895254	M	n/a (no relatives detected)	38.9587	0	195.244	U4a2	R-Z2103	R1b1a1b1	..	0.409	0.409	[0,0.021]	[0.005,0.008]	ds.half,ds.half,ds.half,ds.half	S22197.Y1.E3.L1,S22197.Y1.E5.L1,S22197.Y1.E4.L1,S22197.Y1.E2.L1	S22197.Y1.E3.L1,S22197.Y1.E5.L1,S22197.Y1.E4.L1,S22197.Y1.E2.L1	..	PASS	hapConX=[0.005,0.008]
I22199	I22199	N6169-91 (Berezhnovka-2, kurgan 9, burial 5)	petrous (CBD); petrous (CBD); petrous (CBD); petrous (CBD)	whole-genome analysis	First genome-wide ancient DNA data from this individual	Moiseyev, Vyacheslav; Khartanovich, Valeri I.	Direct: IntCal20	6780	39	4929-4730 calBCE (5955±20 BP, PSUAMS-8815)	mature; male	BPgroup	Steppe Eneolithic	Berezhnovka-2 (Volgograd Oblast, Nikolayevsky District, Berezhnovka Village)	Russia	50.3039	45.7849	1240k,Twist1.4M	6	6	2.94259	941116	M	n/a (no relatives detected)	41.4305	36.0842	59.0228	H13a1	I-S12195	I2a1b1a2a2a2	[0.966,0.99]	0.149	0.386	[0.003,0.009]	[0.007,0.011]	ds.half,ds.half,ds.half,ds.half,ds.half,ds.half	S22199.Y2.E2.L1,S22199.Y2.E1.L1,S22199.Y1.E3.L1,S22199.Y1.E5.L1,S22199.Y1.E4.L1,S22199.Y1.E2.L1	S22199.Y2.E2.L1,S22199.Y2.E1.L1,S22199.Y1.E3.L1,S22199.Y1.E5.L1,S22199.Y1.E4.L1,S22199.Y1.E2.L1	..	PASS	hapConX=[0.007,0.011]
I22200	I22200	N6169-93 (Berezhnovka-2, kurgan 9, burial 9)	petrous (CBD); petrous (CBD); petrous (CBD); petrous (CBD)	whole-genome analysis	First genome-wide ancient DNA data from this individual	Moiseyev, Vyacheslav; Khartanovich, Valeri I.	Direct: IntCal20 (do not use 4049-3961 calBCE (5200±25 BP, PSUAMS-8840) which is on a fragment sent by a collaborator as PSUAMS-9805 which is about 750BP older was on fragments directly associated with the individual used for ancient DNA)	6718	38	4841-4711 calBCE (5900±30 BP, PSUAMS-9805)	mature; female	BPgroup	Steppe Eneolithic	Berezhnovka-2 (Volgograd Oblast, Nikolayevsky District, Berezhnovka Village)	Russia	50.3039	45.7849	1240k	4	4	7.82709	958115	M	n/a (no relatives detected)	13.6632	0	381.655	H2a1	R-Y106006	R1b1a2b	..	0.419	0.419	[0,0.014]	[0.005,0.007]	ds.half,ds.half,ds.half,ds.half	S22200.Y1.E3.L1,S22200.Y1.E4.L1,S22200.Y1.E5.L1,S22200.Y1.E2.L1	S22200.Y1.E3.L1,S22200.Y1.E4.L1,S22200.Y1.E5.L1,S22200.Y1.E2.L1	..	PASS	hapConX=[0.005,0.007]
I22201	I22201	N6169-94 (Berezhnovka-2, kurgan 9, burial 10)	petrous (CBD); petrous (CBD); petrous (CBD)	whole-genome analysis	First genome-wide ancient DNA data from this individual	Moiseyev, Vyacheslav; Khartanovich, Valeri I.	Direct: IntCal20	6331	37	4446-4333 calBCE (5525±30 BP, PSUAMS-9809)	mature; male	BPgroup	Steppe Eneolithic	Berezhnovka-2 (Volgograd Oblast, Nikolayevsky District, Berezhnovka Village)	Russia	50.3039	45.7849	1240k,Twist1.4M	7	7	1.33059	759465	M	n/a (no relatives detected)	19.2191	0	61.3338	U2e1'2'3	R-V1636	R1b1a2	[0.967,0.985]	0.081	0.376	[0.005,0.015]	[0.008,0.014]	ds.half,ds.half,ss.USER,ds.half,ds.half,ds.half,ds.half	S22201.Y2.E2.L1,S22201.Y2.E1.L1,S22201.Y1.E1.L1,S22201.Y1.E2.L1,S22201.Y1.E3.L1,S22201.Y1.E4.L1,S22201.Y1.E5.L1	S22201.Y2.E2.L1,S22201.Y2.E1.L1,S22201.Y1.E1.L1,S22201.Y1.E2.L1,S22201.Y1.E3.L1,S22201.Y1.E4.L1,S22201.Y1.E5.L1	..	PASS	ANGSD=[0.005,0.015], hapConX=[0.008,0.014]
I22202	I22202	N6169-95 (Berezhnovka-2, kurgan 9, burial 16)	petrous (CBD); petrous (CBD); petrous (CBD)	whole-genome analysis	First genome-wide ancient DNA data from this individual	Moiseyev, Vyacheslav; Khartanovich, Valeri I.	Direct: IntCal20; R_combine	6087	57	4235-4173 calBCE (5308±18 BP) [R_combine: (5295±25 BP, PSUAMS-9810), (5310±25 BP, PSUAMS-8841)]	mature; female	BPgroup	Steppe Eneolithic	Berezhnovka-2 (Volgograd Oblast, Nikolayevsky District, Berezhnovka Village)	Russia	50.3039	45.7849	1240k	3	3	3.55004	872699	F	n/a (no relatives detected)	20.7084	0	193.606	U5a1f	n/a (female)	n/a (female)	..	0.011	0.011	n/a (female)	n/a (female)	ds.half,ds.half,ds.half	S22202.Y1.E3.L1,S22202.Y1.E5.L1,S22202.Y1.E2.L1	S22202.Y1.E3.L1,S22202.Y1.E5.L1,S22202.Y1.E2.L1	..	PASS	damage.ds.half=0.011
I11831	I11831	(Bogolubovka, kurgan 11, burial 6)	tooth	whole-genome analysis	First genome-wide ancient DNA data from this individual	Khokhlov, Alexander A.; Kitov, Egor P.	Direct: IntCal24	4918	40	3074-2904 calBCE (4355±25 BP, PSUAMS-10736)	17-25 yrs; male	Russia_Ural_EBA_Yamnaya	Yamnaya	Bogolubovka (Orenburg Oblast, Novosergiyevsky District, Bogolubovka Village)	Russia	52.4319	53.7579	1240k,Twist1.4M	4	4	0.492694	384762	M	n/a (no relatives detected)	..	..	118.877	U4a1e	R-KMS67	R1b1a1b1b3	[0.984,0.996]	0.189	0.383	[0,0.008]	[0.001,0.012]	ds.half,ds.half,ds.half,ds.half	S11831.Y1.E2.L1,S11831.Y1.E3.L1,S11831.Y1.E4.L1,S11831.Y1.E1.L1	S11831.Y1.E2.L1,S11831.Y1.E3.L1,S11831.Y1.E4.L1,S11831.Y1.E1.L1	..	PASS	-
I32619	I32619	BRN162 (Bolshoy-Tolgoyok, kurgan 1)	tooth	whole-genome analysis	First genome-wide ancient DNA data from this individual	Tishkin, Alexey A.; Solodovnikov, Konstantin N.; Sirak, Kendra; Iliev, Lora; Flegontov, Pavel N.; Changmai, Piya	Context: Archaeological	5000	144	3300-2800 BCE	..	Russia_UpperOb_Eneolithic_Afanasievo	Afanasievo	Bolshoy-Tolgoyok (Altai Republic, Shebalinsky District, Bolshoy Tolgoyok Village)	Russia	51.2322	85.8859	Twist1.4M	1	1	1.27919	744619	M	n/a (no relatives detected)	43.3912	0	25.06	U5a1i	R-M12149	R1b1a1b1b	[0.947,0.981]	0.035	0.346	[0.002,0.012]	[0.002,0.006]	ds.half	S32619.Y1.E1.L1	S32619.Y1.E1.L1	..	PASS	-
I10441	I10441	(KA 443, Bykovo, kurgan 12, burial 7)	tooth (molar)	whole-genome analysis	First genome-wide ancient DNA data from this individual	Khokhlov, Alexander A.; Kitov, Egor P.	Direct: IntCal20	4922	51	3086-2896 calBCE (4350±35 BP, PSUAMS-7787)	mature; male	Russia_Volgograd_EBA_Yamnaya	Yamnaya	Bykovo (Volgograd Oblast, Bykovsky District, Bykovo Village)	Russia	49.7794	45.3758	1240k	1	1	1.2337	604539	M	n/a (no relatives detected)	51.1654	0	..	..	R-M269	R1b1a1b	..	0.056	0.432	[0,0.005]	[0,0.004]	ds.half	S10441.E1.L1	S10441.E1.L1	..	PASS	-
I11029	I11029	(Chaltyrsky-11, kurgan 15, burial 7)	petrous	whole-genome analysis	First genome-wide ancient DNA data from this individual	Kitov, Egor P.; Khokhlov, Alexander A.	Direct: IntCal20	4745	61	2896-2677 calBCE (4205±25 BP, PSUAMS-10735)	..	Russia_Don_EBA_Yamnaya	Yamnaya	Chaltyrsky-11 (Rostov Oblast, Myasnikovsky District)	Russia	47.2765	39.4541	1240k	1	1	3.02316	773409	F	n/a (no relatives detected)	17.9498	0	473.5	U2e1h	n/a (female)	n/a (female)	[0.97,0.991]	0.205	0.008	n/a (female)	n/a (female)	ds.half	S11029.E1.L1	S11029.E1.L1	..	PASS	-
I6303	I6303	(Chekalino-4, burial A)	tooth	whole-genome analysis	First genome-wide ancient DNA data from this individual	Khokhlov, Alexander A.	Direct: IntCal20	5528	39	3645-3528 calBCE (4815±20 BP, PSUAMS-2909)	≥50 yrs; female	ChekalinoIV	Late Middle Volga Eneolithic	Chekalino-4 (Samara Oblast, Sergiyevsky District, Chekalino Village)	Russia	53.8752	50.9168	1240k	1	1	1.60983	773571	F	n/a (no relatives detected)	50.559	0	183	U5a2+16294	n/a (female)	n/a (female)	[0.972,0.986]	0.044	0.012	n/a (female)	n/a (female)	ds.half	S6303.E1.L1	S6303.E1.L1	..	PASS	-
I26200_d	I26200	(Cherkasov-4, kurgan 7, burial 3)	petrous	not used in whole-genome analysis - published in this paper because of thematic relevance but not included in whole genome population genetic analysis due to low coverage	First genome-wide ancient DNA data from this individual	Khokhlov, Alexander A.; Kitov, Egor P.	Context: Archaeological	4300	87	2500-2200 BCE	..	Russia_MBA_Catacomb_lc	Catacomb	Cherkasov-4 (Rostov Oblast, Aksaysky District)	Russia	47.511	39.9632	1240k	1	1	0.0106515	10300	M	n/a (no relatives detected)	n/a (<300K SNPs)	n/a (<300K SNPs)	5.59165	U2e1a1	BT	BT	..	..	0.407	n/a (0 SNPs)	n/a (<2000 X SNPs)	ds.half	S26200.Y1.E1.L1	S26200.Y1.E1.L1	..	PASS	-
I8949	I8949	(Cherkasov-4, kurgan 2, burial 6)	tooth	whole-genome analysis	First genome-wide ancient DNA data from this individual	Kitov, Egor P.; Batieva, Elena; Kitova, Alexandera; Khokhlov, Alexander A.; Fayfert, Anatoliy	Direct: IntCal20	4324	55	2464-2290 calBCE (3885±25 BP, PSUAMS-10864)	..	Russia_Don_EBA_Yamnaya_B	Catacomb	Cherkasov-4 (Rostov Oblast, Aksaysky District)	Russia	47.511	39.9632	1240k	1	1	0.0251147	25262	M	n/a (no relatives detected)	n/a (<300K SNPs)	n/a (<300K SNPs)	3.24	T2a1a	R-M269	R1b1a1b	[0.879,0.999]	0.104	0.439	n/a (1 SNPs)	n/a (<2000 X SNPs)	ds.half	S8949.E1.L1	S8949.E1.L1	..	PASS	-
I25159	I25159	BARN-034 (Choburak-1, kurgan 36, burial 2)	petrous	whole-genome analysis	First genome-wide ancient DNA data from this individual	Tishkin, Alexey A.; Seregin, N.N.	Context: Archaeological	4650	115	2900 - 2500 BCE	..	Russia_Afanasievo	Afanasievo	Choburak-1 (Altai Republic, Chemalsky District, Elanda Village)	Russia	51.1737	86.1131	1240k	1	1	1.48295	716467	F	n/a (no relatives detected)	28.6582	0	101.2	W3a1	n/a (female)	n/a (female)	[0.984,0.997]	0.145	0.012	n/a (female)	n/a (female)	ds.half	S25159.Y1.E2.L1	S25159.Y1.E2.L1	..	PASS	-
I32502	I32502	BRN161 (AltSU_1500, Choburak-1, kurgan 1)	tooth	whole-genome analysis	First genome-wide ancient DNA data from this individual	Tishkin, Alexey A.; Seregin, N.N.; Solodovnikov, Konstantin N.; Sirak, Kendra; Iliev, Lora; Flegontov, Pavel N.; Changmai, Piya	Context: Archaeological	5000	144	3300-2800 BCE	..	Russia_UpperOb_Eneolithic_Afanasievo	Afanasievo	Choburak-1 (Altai Republic, Chemalsky District, Elanda Village)	Russia	51.1737	86.1131	Twist1.4M	1	1	0.391662	326168	F	n/a (no relatives detected)	36.7179	0	10.66	U4	n/a (female)	n/a (female)	[0.922,0.980]	0.16	0.01	n/a (female)	n/a (female)	ds.half	S32502.Y1.E1.L1	S32502.Y1.E1.L1	..	PASS	mtcontam=[0.922,0.980]
I6703	I6703	StPet30 (MAE_6999_112, Chograi-2, kugran 26, burial 7)	petrous	whole-genome analysis	First genome-wide ancient DNA data from this individual	Pinhasi, Ron; Moiseyev, Vyacheslav; Khartanovich, Valeri I.	Direct: IntCal20	4602	92	2851-2498 calBCE (4085±25 BP, PSUAMS-3882)	..	Russia_StavropolKrai_EBA_Yamnaya	Yamnaya	Chograi-2 (Stavropol Krai, Arzgirsky District)	Russia	45.3519	44.6175	1240k	1	1	4.64441	851317	M	n/a (no relatives detected)	29.8237	0	131	N1a1a1a1	R-Z2106	R1b1a1b1b3	[0.983,0.992]	0.094	0.418	[0.003,0.008]	[0.004,0.007]	ds.half	S6703.E1.L1	S6703.E1.L1	..	PASS	-
I6705	I6705	StPet32 (MAE_6999_51, Chograi-1, kurgan 9, burial 7)	cochlea	whole-genome analysis	First genome-wide ancient DNA data from this individual	Pinhasi, Ron; Moiseyev, Vyacheslav; Khartanovich, Valeri I.	Direct: IntCal20	4602	92	2851-2498 calBCE (4085±25 BP, PSUAMS-4018)	..	Russia_Samara_EBA_Yamnaya	Yamnaya	Chograi-2 (Stavropol Krai, Arzgirsky District)	Russia	45.3519	44.6175	1240k,Twist1.4M	3	3	2.61929	956485	M	n/a (no relatives detected)	0	0	90.055	U2e1b	R-M12149	R1b1a1b1b	[0.949,0.98]	0.169	0.365	[0.004,0.01]	[0.004,0.008]	ds.half,ds.half,ds.half	S6705.E1.L1,S6705.E1.L2,S6705.E1.L3	S6705.E1.L1,S6705.E1.L2,S6705.E1.L3	..	PASS	-
I32873	I32873	EL067 (KRC_RAS_1250, Chograi-4, kurgan 3, burial 3)	cochlea	whole-genome analysis	First genome-wide ancient DNA data from this individual	Bembeeva, L'ubov; Shishlina, Natalia I.; Flegontov, Pavel N.; Flegontova, Olga; Ochir-Goryaeva, Maria	Context: Archaeological	4900	202	3300-2600 BCE	..	Russia_CaspianInland_EBA_Yamnaya	Yamnaya	Chograi-4 (Republic of Kalmykia, Iki-Burulsky District, Chogray water reservoir)	Russia	45.5502	44.662	Twist1.4M	1	1	0.843933	563927	M	n/a (no relatives detected)	23.4961	0	9.092	T1a1	R-M12149	R1b1a1b1b	[0.934,0.987]	0.21	0.378	[0.000,0.007]	[0.002,0.01]	ds.half	S32873.Y1.E1.L1	S32873.Y1.E1.L1	..	PASS	-
I32875	I32875	EL065 (KRC_RAS_1210, Chograi-4, kurgan 2, burial 2)	cochlea	whole-genome analysis	First genome-wide ancient DNA data from this individual	Bembeeva, L'ubov; Shishlina, Natalia I.; Flegontov, Pavel N.; Flegontova, Olga; Ochir-Goryaeva, Maria	Direct: IntCal20	4653	89	2864-2574 calBCE (4110±25 BP, PSUAMS-14869)	..	Russia_CaspianInland_EBA_Yamnaya	Yamnaya	Chograi-4 (Republic of Kalmykia, Iki-Burulsky District, Chogray water reservoir)	Russia	45.5502	44.662	Twist1.4M	1	1	5.512	1078854	M	n/a (no relatives detected)	4.59811	0	36.27	U4d3	R-Z2108	R1b1a1b1b3	[0.975,0.994]	0.147	0.396	[0.004,0.007]	[0.005,0.008]	ds.half	S32875.Y1.E1.L1	S32875.Y1.E1.L1	..	PASS	hapConX=[0.005,0.008]
I32852	I32852	EL057 (KRC_RAS_1032, Chograi-5, kurgan 7, burial 1)	cochlea	whole-genome analysis	First genome-wide ancient DNA data from this individual	Bembeeva, L'ubov; Shishlina, Natalia I.; Flegontov, Pavel N.; Flegontova, Olga; Ochir-Goryaeva, Maria	Context: Date from same site and context: I32996	4775	101	3000-2650 BCE	..	Russia_CaspianInland_EBA_Yamnaya_o2	Yamnaya	Chograi-5 (Republic of Kalmykia, Iki-Burulsky District, Chogray water reservoir)	Russia	45.5502	44.662	Twist1.4M	1	1	6.84306	1095867	F	n/a (no relatives detected)	6.288	0	174.6	K1a28	n/a (female)	n/a (female)	[0.992,0.999]	0.043	0.008	n/a (female)	n/a (female)	ds.half	S32852.Y1.E1.L1	S32852.Y1.E1.L1	..	PASS	-
I32872	I32872	EL068 (KRC_RAS_1260, Chograi-5, kurgan 5, burial 1)	cochlea	whole-genome analysis	First genome-wide ancient DNA data from this individual	Bembeeva, L'ubov; Shishlina, Natalia I.; Flegontov, Pavel N.; Flegontova, Olga; Ochir-Goryaeva, Maria	Context: Date from same site and context: I32996	4775	101	3000-2650 BCE	..	Russia_CaspianInland_EBA_Yamnaya	Yamnaya	Chograi-5 (Republic of Kalmykia, Iki-Burulsky District, Chogray water reservoir)	Russia	45.5502	44.662	Twist1.4M	1	1	1.92992	863592	M	n/a (no relatives detected)	20.684	0	28.74	I1b	R-M12149	R1b1a1b1b	[0.986,1.000]	0.189	0.366	[0.002,0.009]	[0.003,0.007]	ds.half	S32872.Y1.E1.L1	S32872.Y1.E1.L1	..	PASS	-
I32876	I32876	EL063 (KRC_RAS_1163, Chograi-5, kurgan 10, burial 1)	cochlea	whole-genome analysis	First genome-wide ancient DNA data from this individual	Bembeeva, L'ubov; Shishlina, Natalia I.; Flegontov, Pavel N.; Flegontova, Olga; Ochir-Goryaeva, Maria	Context: Date from same site and context: I32996	4775	101	3000-2650 BCE	..	Russia_CaspianInland_EBA_Yamnaya	Yamnaya	Chograi-5 (Republic of Kalmykia, Iki-Burulsky District, Chogray water reservoir)	Russia	45.5502	44.662	Twist1.4M	1	1	0.519033	393845	F	n/a (no relatives detected)	67.9067	23.67	6.012	W3a1a	n/a (female)	n/a (female)	[0.856,0.956]	0.251	0.012	n/a (female)	n/a (female)	ds.half	S32876.Y1.E1.L1	S32876.Y1.E1.L1	..	PASS	mtcontam=[0.856,0.956]
I32996	I32996	EL087 (KRC_RAS_1593, Chograi-5, kurgan 7, burial 2)	incus	whole-genome analysis	First genome-wide ancient DNA data from this individual	Ochir-Goryaeva, Maria; Bembeeva, L'ubov; Shishlina, Natalia I.; Flegontov, Pavel N.; Flegontova, Olga	Direct: IntCal20	4804	53	2909-2706 calBCE (4240±25 BP, PSUAMS-14870)	..	Russia_CaspianInland_EBA_Yamnaya	Yamnaya	Chograi-5 (Republic of Kalmykia, Iki-Burulsky District, Chogray water reservoir)	Russia	45.5502	44.662	Twist1.4M	1	1	0.39581	327077	M	n/a (no relatives detected)	15.3545	0	4.908	U3c	R-M269	R1b1a1b	[0.892,0.976]	0.21	0.357	[0.000,0.016]	[0,0.011]	ds.half	S32996.Y1.E1.L1	S32996.Y1.E1.L1	..	PASS	mtcontam=[0.892,0.976], hapConX=[0,0.011]
I12883	I12883	(Dzhangar-Kermen-Tolga, 1979, kurgan 28, burial 1, KT-1979-28-1)	bone; bone; bone; bone; bone	whole-genome analysis	First genome-wide ancient DNA data from this individual	Shingiray, Irina	Direct: IntCal20	4269	68	2456-2204 calBCE (3850±25 BP, PSUAMS-9480)	..	Russia_Kalmykia_EBA	unclear	Dzhangar-Kermen-Tolga (Republic of Kalmykia, Yustinsky District, Dzhangar Village)	Russia	47.6773	45.8856	1240k	5	5	0.0910451	88004	M	n/a (no relatives detected)	n/a (<300K SNPs)	n/a (<300K SNPs)	9.67795	T	R-M269	R1b1a1b	..	0.403	0.403	n/a (34 SNPs)	n/a (<2000 X SNPs)	ds.half,ss.USER,ss.USER,ss.USER,ss.USER	S12883.E1.L1,S12883.E1.L5,S12883.E1.L3,S12883.E1.L4,S12883.E1.L2	S12883.E1.L1,S12883.E1.L5,S12883.E1.L3,S12883.E1.L4,S12883.E1.L2	..	PASS	-
I33000_d	I33000	EL061 (KRC_RAS_1142, Dzhangar-Kermen-Tolga, kurgan 2, burial 5)	incus	whole-genome analysis	First genome-wide ancient DNA data from this individual	Ochir-Goryaeva, Maria; Bembeeva, L'ubov; Flegontov, Pavel N.; Flegontova, Olga	Context: Archaeological	4850	231	3300-2500 BCE	..	Russia_LowerVolga_EBA_Yamnaya	Yamnaya	Dzhangar-Kermen-Tolga (Republic of Kalmykia, Yustinsky District, Dzhangar Village)	Russia	47.6773	45.8856	Twist1.4M	1	1	0.0179709	16742	U	n/a (no relatives detected)	n/a (<300K SNPs)	n/a (<300K SNPs)	..	n/a (<2x)	n/a (sex unknown)	n/a (sex unknown)	n/a(<2x)	..	..	n/a (sex unknown)	n/a (sex unknown)	ds.half	S33000.Y1.E1.L1	S33000.Y1.E1.L1	..	PASS	-
I8291	I8291	(Ekaterinovka-1, burial 9)	petrous	whole-genome analysis	First genome-wide ancient DNA data from this individual	Khokhlov, Alexander A.; Kitov, Egor P.	Direct: IntCal20	4653	89	2864-2574 calBCE (4110±25 BP, PSUAMS-4315)	mature; male	Russia_Samara_EBA_Yamnaya	Yamnaya	Ekaterinovka-1 (Samara Oblast, Privolzhsky District, Ekaterinovka Village)	Russia	52.7053	48.3889	1240k	2	2	2.60601	837346	M	n/a (no relatives detected)	20.6346	0	..	U5b2a1a+16311	R-Y20993	R1b1a1b1b3	..	..	..	[0,0.006]	[0.003,0.006]	ds.half,ss.USER	S8291.E1.L1,S8291.E1.L2	S8291.E1.L1,S8291.E1.L2	..	PASS	-
I20114	I20114	(Ekaterinovskiy-Mys, burial 94)	tooth	whole-genome analysis	First genome-wide ancient DNA data from this individual	Khokhlov, Alexander A.; Anthony, David; Korolev, Arkady	Context: There is a freshwater reservoir effect of ~650-750 years at this site estimated based on direct dates on herbivore bones in two graves for which there is a direct date on human bone but this is not applied to be consistent with the many direct human bone dates	7200	144	5500-5000 BCE	25-30 yrs; male	Ekaterinovka_o	Mariupol-Khvalynsk	Ekaterinovskiy-Mys (Samara Oblast, Bezenchuksky District, Ekaterinovka Village)	Russia	53.0856	49.4659	1240k	1	1	0.0315355	23222	M	n/a (no relatives detected)	n/a (<300K SNPs)	n/a (<300K SNPs)	4.199	U4a1	P-P337	P1	[0.919,0.990]	0.046	0.382	n/a (33 SNPs)	n/a (<2000 X SNPs)	ds.half	S20114.Y1.E2.L1	S20114.Y1.E2.L1	..	PASS	-
I20115	I20115	(Ekaterinovskiy-Mys, burial 95, ind. 1|2)	tooth	whole-genome analysis	First genome-wide ancient DNA data from this individual	Khokhlov, Alexander A.; Anthony, David	Direct: IntCal20 (there is a freshwater reservoir effect of ~650-750 years at this site estimated based on direct dates on herbivore bones in two graves for which there is a direct date on human bone but this is not applied)	7056	64	5209-5005 calBCE (6150±30 BP, PSUAMS-9567)	..	Ekaterinovka	Mariupol-Khvalynsk	Ekaterinovskiy-Mys (Samara Oblast, Bezenchuksky District, Ekaterinovka Village)	Russia	53.0856	49.4659	1240k	2	2	5.6558	820719	F	n/a (no relatives detected)	30.2559	26.0912	76.2997	U4	n/a (female)	n/a (female)	..	..	0.014	n/a (female)	n/a (female)	ds.half,ss.USER	S20115.Y1.E2.L1,S20191.Y1.E1.L1	S20115.Y1.E2.L1,S20191.Y1.E1.L1	..	PASS	-
I20116	I20116	(Ekaterinovskiy-Mys, burial 97)	tooth	not used in whole-genome analysis - not included in whole genome population genetics analysis due to being a first degree relative of an individual with higher quality data	First genome-wide ancient DNA data from this individual	Khokhlov, Alexander A.; Anthony, David; Korolev, Arkady	Direct: IntCal20 (there is a freshwater reservoir effect of ~650-750 years at this site estimated based on direct dates on herbivore bones in two graves for which there is a direct date on human bone but this is not applied)	7200	144	5500-5000 BCE	40-45 yrs; male	Russia_Ekaterinovka_Eneolithic_1d.or.2d.rel.I20189	Mariupol-Khvalynsk	Ekaterinovskiy-Mys (Samara Oblast, Bezenchuksky District, Ekaterinovka Village)	Russia	53.0856	49.4659	1240k	1	1	0.0186453	15814	M	Ekaterinovka Family A (5 members) (I20117, I20192 have a 1d relationship; I20189, I20192 have a 2d relationship; I20189, I6057 have a 3d or more distant relationship; I20116, I20189 have a 1d or 2d relationship)	n/a (<300K SNPs)	n/a (<300K SNPs)	1.742	n/a (<2x)	R-P297	R1b1a1	n/a (<2x)	0.077	0.413	n/a (12 SNPs)	n/a (<2000 X SNPs)	ds.half	S20116.Y1.E2.L1	S20116.Y1.E2.L1	..	PASS	-
I20118	I20118	(Ekaterinovskiy-Mys, burial 99)	tooth	not used in whole-genome analysis - published in this paper because of thematic relevance but not included in whole genome population genetic analysis	First genome-wide ancient DNA data from this individual	Khokhlov, Alexander A.; Anthony, David; Korolev, Arkady	Context: There is a freshwater reservoir effect of ~650-750 years at this site estimated based on direct dates on herbivore bones in two graves for which there is a direct date on human bone but this is not applied to be consistent with the many direct human bone dates	7200	144	5500-5000 BCE	45-55 yrs	Russia_Ekaterinovka_Eneolithic	Mariupol-Khvalynsk	Ekaterinovskiy-Mys (Samara Oblast, Bezenchuksky District, Ekaterinovka Village)	Russia	53.0856	49.4659	1240k	1	1	0.0200523	19443	F	n/a (no relatives detected)	n/a (<300K SNPs)	n/a (<300K SNPs)	3.271	U5a1+@16192	n/a (female)	n/a (female)	[0.763,0.931]	0.154	0.014	n/a (female)	n/a (female)	ds.half	S20118.Y1.E2.L1	S20118.Y1.E2.L1	..	QUESTIONABLE	mtcontam=[0.763,0.930]
I20189	I20189	(Ekaterinovskiy-Mys, burial 101, ind. 2)	petrous	whole-genome analysis	First genome-wide ancient DNA data from this individual	Khokhlov, Alexander A.; Anthony, David	Direct: IntCal20 (there is a sheep tooth in the same grave at 5028-4798 calBCE (6025±40 BP, PSUAMS-8195) (IntCal20) implying a ~700 year freshwater reservoir effect but we use the human bone date to be consistent with the others in the cemetery)	7184	62	5311-5073 calBCE (6255±30 BP, PSUAMS-9699)	2-2.5 yrs	Ekaterinovka	Mariupol-Khvalynsk	Ekaterinovskiy-Mys (Samara Oblast, Bezenchuksky District, Ekaterinovka Village)	Russia	53.0856	49.4659	1240k	1	1	2.72665	696128	F	Ekaterinovka Family A (5 members) (I20117, I20192 have a 1d relationship; I20189, I20192 have a 2d relationship; I20189, I6057 have a 3d or more distant relationship; I20116, I20189 have a 1d or 2d relationship)	30.8844	0	109.9	U4a2	n/a (female)	n/a (female)	[0.994,1.000]	0.233	0.015	n/a (female)	n/a (female)	ss.USER	S20189.Y1.E1.L1	S20189.Y1.E1.L1	..	PASS	-
I20192	I20192	(Ekaterinovskiy-Mys, burial 100)	petrous	whole-genome analysis	First genome-wide ancient DNA data from this individual	Khokhlov, Alexander A.; Anthony, David; Korolev, Arkady	Direct: IntCal20 (there is a freshwater reservoir effect of ~650-750 years at this site estimated based on direct dates on herbivore bones in two graves for which there is a direct date on human bone but this is not applied)	7098	64	5297-5050 calBCE (6210±30 BP, PSUAMS-9700)	mature; female	Ekaterinovka	Mariupol-Khvalynsk	Ekaterinovskiy-Mys (Samara Oblast, Bezenchuksky District, Ekaterinovka Village)	Russia	53.0856	49.4659	1240k	1	1	2.28712	680922	F	Ekaterinovka Family A (5 members) (I20117, I20192 have a 1d relationship; I20189, I20192 have a 2d relationship; I20189, I6057 have a 3d or more distant relationship; I20116, I20189 have a 1d or 2d relationship)	5.8381	0	74.07	U4a2	n/a (female)	n/a (female)	[0.977,0.995]	0.279	0.013	n/a (female)	n/a (female)	ss.USER	S20192.Y1.E1.L1	S20192.Y1.E1.L1	..	PASS	-
I23648	I23648	(Ekaterinovskiy-Mys, burial 80, skeleton 1)	petrous	whole-genome analysis	First genome-wide ancient DNA data from this individual	Khokhlov, Alexander A.; Kitov, Egor P.; Korolev, Arkady	Context: There is a freshwater reservoir effect of ~650-750 years at this site estimated based on direct dates on herbivore bones in two graves for which there is a direct date on human bone but this is not applied to be consistent with the many direct human bone dates	7200	144	5500-5000 BCE	mature; female	Ekaterinovka	Mariupol-Khvalynsk	Ekaterinovskiy-Mys (Samara Oblast, Bezenchuksky District, Ekaterinovka Village)	Russia	53.0856	49.4659	1240k	1	1	8.77481	866847	F	Samara Oblast, Volga River Valley, Southern Steppe, Ekaterinovka Family A (2 members) (2/3d: I6064-I23648)	13.2864	0	110	U5a1+@16192	n/a (female)	n/a (female)	[0.988,0.999]	0.124	0.015	n/a (female)	n/a (female)	ds.half	S23648.Y1.E1.L1	S23648.Y1.E1.L1	..	PASS	-
I23649	I23649	(Ekaterinovskiy-Mys, burial 80, skeleton 2)	petrous	whole-genome analysis	First genome-wide ancient DNA data from this individual	Khokhlov, Alexander A.; Kitov, Egor P.; Korolev, Arkady	Context: There is a freshwater reservoir effect of ~650-750 years at this site estimated based on direct dates on herbivore bones in two graves for which there is a direct date on human bone but this is not applied to be consistent with the many direct human bone dates	7200	144	5500-5000 BCE	mature; female	Ekaterinovka	Mariupol-Khvalynsk	Ekaterinovskiy-Mys (Samara Oblast, Bezenchuksky District, Ekaterinovka Village)	Russia	53.0856	49.4659	1240k	1	1	9.00374	845286	F	n/a (no relatives detected)	12.9342	0	120.3	U5a2	n/a (female)	n/a (female)	[0.963,0.987]	0.092	0.011	n/a (female)	n/a (female)	ds.half	S23649.Y1.E1.L1	S23649.Y1.E1.L1	..	PASS	-
I23650	I23650	(Ekaterinovskiy-Mys, burial 80a, skeleton 3)	petrous	whole-genome analysis	First genome-wide ancient DNA data from this individual	Khokhlov, Alexander A.; Kitov, Egor P.; Korolev, Arkady	Context: There is a freshwater reservoir effect of ~650-750 years at this site estimated based on direct dates on herbivore bones in two graves for which there is a direct date on human bone but this is not applied to be consistent with the many direct human bone dates	7200	144	5500-5000 BCE	35-45 yrs	Ekaterinovka	Mariupol-Khvalynsk	Ekaterinovskiy-Mys (Samara Oblast, Bezenchuksky District, Ekaterinovka Village)	Russia	53.0856	49.4659	1240k	1	1	8.17146	860811	F	n/a (no relatives detected)	78.4475	0	111.3	U5a1+@16192	n/a (female)	n/a (female)	[0.970,0.993]	0.099	0.011	n/a (female)	n/a (female)	ds.half	S23650.Y1.E1.L1	S23650.Y1.E1.L1	..	PASS	-
I23651	I23651	(Ekaterinovskiy-Mys, burial 82)	petrous	whole-genome analysis	First genome-wide ancient DNA data from this individual	Khokhlov, Alexander A.; Kitov, Egor P.; Korolev, Arkady	Context: There is a freshwater reservoir effect of ~650-750 years at this site estimated based on direct dates on herbivore bones in two graves for which there is a direct date on human bone but this is not applied to be consistent with the many direct human bone dates	7200	144	5500-5000 BCE	mature; male	Ekaterinovka	Mariupol-Khvalynsk	Ekaterinovskiy-Mys (Samara Oblast, Bezenchuksky District, Ekaterinovka Village)	Russia	53.0856	49.4659	1240k	1	1	6.09361	832360	M	Samara Oblast, Volga River Valley, Southern Steppe, Ekaterinovka Family B (3 members) (2d: I8286-I23651, I23651-I6060)	4.0111	0	112.1	U4a	Q-M930	Q1b1a	[0.991,1.000]	0.127	0.437	[0.002,0.006]	[0.005,0.007]	ds.half	S23651.Y1.E1.L1	S23651.Y1.E1.L1	..	PASS	hapConX=[0.005,0.007]
I23652	I23652	(Ekaterinovskiy-Mys, burial 86)	petrous	whole-genome analysis	First genome-wide ancient DNA data from this individual	Khokhlov, Alexander A.; Kitov, Egor P.; Korolev, Arkady	Context: There is a freshwater reservoir effect of ~650-750 years at this site estimated based on direct dates on herbivore bones in two graves for which there is a direct date on human bone but this is not applied to be consistent with the many direct human bone dates	7200	144	5500-5000 BCE	20-25 yrs; female	Ekaterinovka	Mariupol-Khvalynsk	Ekaterinovskiy-Mys (Samara Oblast, Bezenchuksky District, Ekaterinovka Village)	Russia	53.0856	49.4659	1240k	1	1	6.87902	853782	F	n/a (no relatives detected)	14.7192	0	122.6	U4a2	n/a (female)	n/a (female)	[0.986,0.998]	0.098	0.014	n/a (female)	n/a (female)	ds.half	S23652.Y1.E1.L1	S23652.Y1.E1.L1	..	PASS	-
I3546	I3546	LP17.1=GEN32 (Ekaterinovskiy-Mys)	tooth (molar)	whole-genome analysis	First genome-wide ancient DNA data from this individual	Szécsényi-Nagy, Anna	Direct: IntCal20 (there is a freshwater reservoir effect of ~650-750 years at this site estimated based on direct dates on herbivore bones in two graves for which there is a direct date on human bone but this is not applied)	7363	39	5477-5331 calBCE (6442±34 BP, DeA-8214)	..	Ekaterinovka	Mariupol-Khvalynsk	Ekaterinovskiy-Mys (Samara Oblast, Bezenchuksky District, Ekaterinovka Village)	Russia	53.0856	49.4659	1240k	1	1	0.139712	136712	M	n/a (no relatives detected)	n/a (<300K SNPs)	n/a (<300K SNPs)	560	U5a1+@16192	Q-L53	Q1b1	[0.967,0.982]	0.089	0.425	n/a (49 SNPs)	[0,0.024]	ds.half	S3546.L1	S3546.L1	..	PASS	-
I6057	I6057	1 (Ekaterinovskiy-Mys, burial 1)	petrous	whole-genome analysis	First genome-wide ancient DNA data from this individual	Khokhlov, Alexander A.	Direct: IntCal20 (there is a freshwater reservoir effect of ~650-750 years at this site estimated based on direct dates on herbivore bones in two graves for which there is a direct date on human bone but this is not applied)	7263	45	5372-5222 calBCE (6350±20 BP, PSUAMS-2871)	30-35 yrs; female	Ekaterinovka	Mariupol-Khvalynsk	Ekaterinovskiy-Mys (Samara Oblast, Bezenchuksky District, Ekaterinovka Village)	Russia	53.0856	49.4659	1240k	1	1	4.49828	820306	F	Ekaterinovka Family A (5 members) (I20117, I20192 have a 1d relationship; I20189, I20192 have a 2d relationship; I20189, I6057 have a 3d or more distant relationship; I20116, I20189 have a 1d or 2d relationship)	35.2838	23.6865	490.302	U4a2c	n/a (female)	n/a (female)	[0.981,0.995]	0.1	..	n/a (female)	n/a (female)	ds.half	S6057.E1.L1	S6057.E1.L1	..	PASS	-
I6058	I6058	2 (Ekaterinovskiy-Mys, burial 16)	petrous	whole-genome analysis	First genome-wide ancient DNA data from this individual	Khokhlov, Alexander A.; Korolev, Arkady	Direct: IntCal20 (there is a freshwater reservoir effect of ~650-750 years at this site estimated based on direct dates on herbivore bones in two graves for which there is a direct date on human bone but this is not applied)	7078	50	5216-5045 calBCE (6190±25 BP, PSUAMS-2872)	30-40 yrs; male	Russia_Ekaterinovka_Eneolithic_son.I6061_brother.I6067	Mariupol-Khvalynsk	Ekaterinovskiy-Mys (Samara Oblast, Bezenchuksky District, Ekaterinovka Village)	Russia	53.0856	49.4659	1240k	1	1	2.79996	805178	M	Samara Oblast, Volga River Valley, Khvalynsk II Family I (2 members) I6058-I6067-I6061 have a son-son-mother relation	0	0	330.986	U4a3	R-V1636	R1b1a2	[0.993,1]	0.12	..	[0.001,0.01]	[0.004,0.007]	ds.half	S6058.E1.L1	S6058.E1.L1	..	PASS	-
I6059	I6059	3 (Ekaterinovskiy-Mys, burial 17)	petrous	whole-genome analysis	First genome-wide ancient DNA data from this individual	Khokhlov, Alexander A.	Direct: IntCal20 (there is a freshwater reservoir effect of ~650-750 years at this site estimated based on direct dates on herbivore bones in two graves for which there is a direct date on human bone but this is not applied)	7213	33	5315-5215 calBCE (6295±25 BP, PSUAMS-2873)	25-35 yrs; female	Ekaterinovka	Mariupol-Khvalynsk	Ekaterinovskiy-Mys (Samara Oblast, Bezenchuksky District, Ekaterinovka Village)	Russia	53.0856	49.4659	1240k	1	1	4.79385	808488	F	n/a (no relatives detected)	0	0	594.574	U2e1f1	n/a (female)	n/a (female)	[0.971,0.994]	0.101	..	n/a (female)	n/a (female)	ds.half	S6059.E1.L1	S6059.E1.L1	..	PASS	-
I6060	I6060	4 (Ekaterinovskiy-Mys, burial 19)	petrous	whole-genome analysis	First genome-wide ancient DNA data from this individual	Khokhlov, Alexander A.; Korolev, Arkady	Direct: IntCal20 (there is a freshwater reservoir effect of ~650-750 years at this site estimated based on direct dates on herbivore bones in two graves for which there is a direct date on human bone but this is not applied)	7271	49	5461-5221 calBCE (6355±25 BP, PSUAMS-2900)	25-40 yrs; male?	Russia_Ekaterinovka_Eneolithic_sister.I8286	Mariupol-Khvalynsk	Ekaterinovskiy-Mys (Samara Oblast, Bezenchuksky District, Ekaterinovka Village)	Russia	53.0856	49.4659	1240k	1	1	1.45263	653216	F	Samara Oblast, Volga River Valley, Southern Steppe, Ekaterinovka Family B (3 members) (2d: I8286-I23651, I23651-I6060)	20.7752	0	63.4632	U4a1	n/a (female)	n/a (female)	[0.954,0.977]	0.127	..	n/a (female)	n/a (female)	ds.half	S6060.E1.L1	S6060.E1.L1	..	PASS	mtcontam=[0.954,0.977]
I6061	I6061	5 (Ekaterinovskiy-Mys, burial 20)	petrous	whole-genome analysis	First genome-wide ancient DNA data from this individual	Khokhlov, Alexander A.; Korolev, Arkady	Direct: IntCal20 (there is a freshwater reservoir effect of ~650-750 years at this site estimated based on direct dates on herbivore bones in two graves for which there is a direct date on human bone but this is not applied)	7299	49	5470-5226 calBCE (6375±25 BP, PSUAMS-2901)	45-60 yrs	Ekaterinovka	Mariupol-Khvalynsk	Ekaterinovskiy-Mys (Samara Oblast, Bezenchuksky District, Ekaterinovka Village)	Russia	53.0856	49.4659	1240k	1	1	4.57867	818098	F	Samara Oblast, Volga River Valley, Khvalynsk II Family I (2 members) I6058-I6067-I6061 have a son-son-mother relation	13.261	0	524.035	U4a3	n/a (female)	n/a (female)	[0.982,0.996]	0.107	..	n/a (female)	n/a (female)	ds.half	S6061.E1.L1	S6061.E1.L1	..	PASS	-
I6062	I6062	6 (Ekaterinovskiy-Mys, burial 24)	petrous	whole-genome analysis	First genome-wide ancient DNA data from this individual	Khokhlov, Alexander A.	Direct: IntCal20 (there is a freshwater reservoir effect of ~650-750 years at this site estimated based on direct dates on herbivore bones in two graves for which there is a direct date on human bone but this is not applied)	7216	35	5324-5214 calBCE (6305±25 BP, PSUAMS-2874)	..	Ekaterinovka	Mariupol-Khvalynsk	Ekaterinovskiy-Mys (Samara Oblast, Bezenchuksky District, Ekaterinovka Village)	Russia	53.0856	49.4659	1240k	1	1	4.26224	813677	M	Ekaterinovka Family K (4 members) I6068 (having a mother/son relation with I8289)-I8288 are brothers. I8289 has a mother/son relation with I8288. I6062 is a 2nd or 3rd relation to both I6068 and I8288	5.5336	0	373.894	U5a1i	R-V1636	R1b1a2	[0.974,0.991]	0.1	..	[0.001,0.011]	[0.004,0.006]	ds.half	S6062.E1.L1	S6062.E1.L1	..	PASS	-
I6063	I6063	7 (Ekaterinovskiy-Mys, burial 31)	petrous	whole-genome analysis	First genome-wide ancient DNA data from this individual	Khokhlov, Alexander A.; Korolev, Arkady	Direct: IntCal20 (there is a freshwater reservoir effect of ~650-750 years at this site estimated based on direct dates on herbivore bones in two graves for which there is a direct date on human bone but this is not applied)	7293	48	5468-5225 calBCE (6370±25 BP, PSUAMS-2875)	18-22 yrs; female	Russia_Ekaterinovka_Eneolithic_daughter.I6066	Mariupol-Khvalynsk	Ekaterinovskiy-Mys (Samara Oblast, Bezenchuksky District, Ekaterinovka Village)	Russia	53.0856	49.4659	1240k	1	1	4.9793	813868	F	Ekaterinovka Family J (3 members) I6065 (paternal uncle of I6063)-I6066 (daughter of I6063) have a 1 deg separation	14.2386	0	748.729	U5a1	n/a (female)	n/a (female)	[0.993,1]	0.08	..	n/a (female)	n/a (female)	ds.half	S6063.E1.L1	S6063.E1.L1	..	PASS	-
I6064	I6064	8 (Ekaterinovskiy-Mys, burial 39)	petrous	whole-genome analysis	First genome-wide ancient DNA data from this individual	Khokhlov, Alexander A.	Direct: IntCal20 (there is a freshwater reservoir effect of ~650-750 years at this site estimated based on direct dates on herbivore bones in two graves for which there is a direct date on human bone but this is not applied)	7349	48	5474-5321 calBCE (6415±30 BP, PSUAMS-2876)	20-30 yrs; male	Ekaterinovka	Mariupol-Khvalynsk	Ekaterinovskiy-Mys (Samara Oblast, Bezenchuksky District, Ekaterinovka Village)	Russia	53.0856	49.4659	1240k	1	1	2.74734	785985	M	Samara Oblast, Volga River Valley, Southern Steppe, Ekaterinovka Family A (2 members) (2/3d: I6064-I23648)	65.8073	31.416	207.784	U4a3	R-L754	R1b	[0.972,0.99]	0.112	..	[0,0.008]	[0.004,0.008]	ds.half	S6064.E1.L1	S6064.E1.L1	..	PASS	-
I6065	I6065	9 (Ekaterinovskiy-Mys, burial 40)	petrous	whole-genome analysis	First genome-wide ancient DNA data from this individual	Khokhlov, Alexander A.; Korolev, Arkady	Direct: IntCal20 (there is a beaver tooth in the same grave at 4686-4505 calBCE (5750±25 BP, PSUAMS-8194) (IntCal20) implying a ~700 year freshwater reservoir effect but we use the human bone date to be consistent with the others in the cemetery)	7215	34	5318-5214 calBCE (6300±25 BP, PSUAMS-2877)	30-40 yrs; male	Russia_Ekaterinovka_Eneolithic_brother.I6066	Mariupol-Khvalynsk	Ekaterinovskiy-Mys (Samara Oblast, Bezenchuksky District, Ekaterinovka Village)	Russia	53.0856	49.4659	1240k	1	1	4.88782	821353	M	Ekaterinovka Family J (3 members) I6065 (paternal uncle of I6063)-I6066 (daughter of I6063) have a 1 deg separation	5.4922	0	519.055	U5a1+@16192	R-V1636	R1b1a2	[0.983,0.997]	0.094	..	[0,0.008]	[0.004,0.006]	ds.half	S6065.E1.L1	S6065.E1.L1	..	PASS	-
I6066	I6066	10 (Ekaterinovskiy-Mys, burial 41)	petrous	whole-genome analysis	First genome-wide ancient DNA data from this individual	Khokhlov, Alexander A.	Direct: IntCal20 (there is a freshwater reservoir effect of ~650-750 years at this site estimated based on direct dates on herbivore bones in two graves for which there is a direct date on human bone but this is not applied)	7212	32	5313-5214 calBCE (6290±25 BP, PSUAMS-2878)	40-50 yrs; male	Ekaterinovka	Mariupol-Khvalynsk	Ekaterinovskiy-Mys (Samara Oblast, Bezenchuksky District, Ekaterinovka Village)	Russia	53.0856	49.4659	1240k	1	1	4.78447	819371	M	Ekaterinovka Family J (3 members) I6065 (paternal uncle of I6063)-I6066 (daughter of I6063) have a 1 deg separation	0	0	591.391	U5a1+@16192	R-V1636	R1b1a2	[0.984,0.999]	0.115	..	[0.002,0.014]	[0.005,0.008]	ds.half	S6066.E1.L1	S6066.E1.L1	..	PASS	hapConX=[0.005,0.008]
I6067	I6067	11 (Ekaterinovskiy-Mys, burial 43)	petrous	not used in whole-genome analysis - not included in whole genome population genetics analysis due to being a first degree relative of an individual with higher quality data	First genome-wide ancient DNA data from this individual	Khokhlov, Alexander A.	Direct: IntCal20 (there is a freshwater reservoir effect of ~650-750 years at this site estimated based on direct dates on herbivore bones in two graves for which there is a direct date on human bone but this is not applied)	7212	33	5312-5213 calBCE (6285±25 BP, PSUAMS-2879)	25-35 yrs; male	Russia_Ekaterinovka_Eneolithic_son.I6061_brother.I6058	Mariupol-Khvalynsk	Ekaterinovskiy-Mys (Samara Oblast, Bezenchuksky District, Ekaterinovka Village)	Russia	53.0856	49.4659	1240k	1	1	4.43575	821183	M	Samara Oblast, Volga River Valley, Khvalynsk II Family I (2 members) I6058-I6067-I6061 have a son-son-mother relation	5.5423	0	412.079	U4a3	R-V1636	R1b1a2	[0.962,0.985]	0.107	..	[0,0.006]	[0.004,0.007]	ds.half	S6067.E1.L1	S6067.E1.L1	..	PASS	-
I6068	I6068	12 (Ekaterinovskiy-Mys, burial 45)	petrous	whole-genome analysis	First genome-wide ancient DNA data from this individual	Khokhlov, Alexander A.	Direct: IntCal20 (there is a goat tooth in the same grave at 4578-4451 calBCE (5680±20 BP, PSUAMS-4568) (IntCal20) implying a ~700 year freshwater reservoir effect but we use the human bone date to be consistent with the others in the cemetery)	7230	44	5366-5217 calBCE (6325±25 BP, PSUAMS-2880)	20-25 yrs; male	Ekaterinovka	Mariupol-Khvalynsk	Ekaterinovskiy-Mys (Samara Oblast, Bezenchuksky District, Ekaterinovka Village)	Russia	53.0856	49.4659	1240k	1	1	4.88549	812256	M	Ekaterinovka Family K (4 members) I6068 (having a mother/son relation with I8289)-I8288 are brothers. I8289 has a mother/son relation with I8288. I6062 is a 2nd or 3rd relation to both I6068 and I8288	44.9615	21.9792	573.728	U5a1+@16192	R-L754	R1b	[0.976,0.992]	0.089	..	[0,0.009]	[0.003,0.006]	ds.half	S6068.E1.L1	S6068.E1.L1	..	PASS	-
I6069	I6069	13 (Ekaterinovskiy-Mys, burial 49)	petrous	whole-genome analysis	First genome-wide ancient DNA data from this individual	Khokhlov, Alexander A.	Direct: IntCal20 (there is a freshwater reservoir effect of ~650-750 years at this site estimated based on direct dates on herbivore bones in two graves for which there is a direct date on human bone but this is not applied)	7286	48	5467-5223 calBCE (6365±25 BP, PSUAMS-2881)	40-50 yrs; female	Ekaterinovka	Mariupol-Khvalynsk	Ekaterinovskiy-Mys (Samara Oblast, Bezenchuksky District, Ekaterinovka Village)	Russia	53.0856	49.4659	1240k	1	1	4.90311	820609	F	n/a (no relatives detected)	14.2404	0	305.48	U5a1+@16192	n/a (female)	n/a (female)	[0.955,0.983]	0.102	..	n/a (female)	n/a (female)	ds.half	S6069.E1.L1	S6069.E1.L1	..	PASS	-
I6101	I6101	42 (Ekaterinovskiy-Mys, burial 53)	..	whole-genome analysis	First genome-wide ancient DNA data from this individual	Khokhlov, Alexander A.; Korolev, Arkady	Context: There is a freshwater reservoir effect of ~650-750 years at this site estimated based on direct dates on herbivore bones in two graves for which there is a direct date on human bone but this is not applied to be consistent with the many direct human bone dates	7210	34	5312-5212 calBCE (6280±25 BP, PSUAMS-2882)	18-25 yrs; female	Ekaterinovka	Mariupol-Khvalynsk	Ekaterinovskiy-Mys (Samara Oblast, Bezenchuksky District, Ekaterinovka Village)	Russia	53.0856	49.4659	1240k	1	1	0.188837	178335	F	n/a (no relatives detected)	n/a (<300K SNPs)	n/a (<300K SNPs)	77.7	U4a1	n/a (female)	n/a (female)	[0.996,1.000]	0.082	0.009	n/a (female)	n/a (female)	ds.half	S6101.E1.L1	S6101.E1.L1	..	PASS	-
I8282	I8282	(Ekaterinovskiy-Mys, burial 2)	petrous	whole-genome analysis	First genome-wide ancient DNA data from this individual	Khokhlov, Alexander A.; Kitov, Egor P.; Korolev, Arkady	Direct: IntCal20 (there is a freshwater reservoir effect of ~650-750 years at this site estimated based on direct dates on herbivore bones in two graves for which there is a direct date on human bone but this is not applied)	7215	34	5318-5214 calBCE (6300±25 BP, PSUAMS-4307)	30-35 yrs; male	Ekaterinovka	Mariupol-Khvalynsk	Ekaterinovskiy-Mys (Samara Oblast, Bezenchuksky District, Ekaterinovka Village)	Russia	53.0856	49.4659	1240k,Twist1.4M	2	2	15.8686	1135951	M	Ekaterinovka Family L (2 members) I8282-I8287 have a 2nd or 3rd relation	0	0	1260.31	U5a1	Q-M930	Q1b1a	[0.993,1]	0.15	0.383	[0.005,0.007]	[0.005,0.007]	ds.half,ds.half	S8282.E1.L1,S8282.E1.L2	S8282.E1.L1,S8282.E1.L2	..	PASS	ANGSD=[0.005,0.007], hapConX=[0.005,0.007]
I8283	I8283	(Ekaterinovskiy-Mys, burial 36, skull 2)	petrous	whole-genome analysis	First genome-wide ancient DNA data from this individual	Khokhlov, Alexander A.; Kitov, Egor P.	Direct: IntCal20 (there is a freshwater reservoir effect of ~650-750 years at this site estimated based on direct dates on herbivore bones in two graves for which there is a direct date on human bone but this is not applied)	7210	34	5312-5212 calBCE (6280±25 BP, PSUAMS-4280)	35-45 yrs; male	Ekaterinovka	Mariupol-Khvalynsk	Ekaterinovskiy-Mys (Samara Oblast, Bezenchuksky District, Ekaterinovka Village)	Russia	53.0856	49.4659	1240k	2	2	6.96389	990445	M	n/a (no relatives detected)	19.4216	0	..	U4d	R-L754	R1b	..	..	..	[0.003,0.008]	[0.005,0.008]	ds.half,ss.USER	S8283.E1.L1,S8283.E1.L2	S8283.E1.L1,S8283.E1.L2	..	PASS	hapConX=[0.005,0.008]
I8284	I8284	(Ekaterinovskiy-Mys, burial 36, skull 3)	petrous	whole-genome analysis	First genome-wide ancient DNA data from this individual	Khokhlov, Alexander A.; Kitov, Egor P.	Direct: IntCal20 (there is a freshwater reservoir effect of ~650-750 years at this site estimated based on direct dates on herbivore bones in two graves for which there is a direct date on human bone but this is not applied)	7113	70	5301-5054 calBCE (6220±30 BP, PSUAMS-4308)	young; male	Ekaterinovka	Mariupol-Khvalynsk	Ekaterinovskiy-Mys (Samara Oblast, Bezenchuksky District, Ekaterinovka Village)	Russia	53.0856	49.4659	1240k	2	2	3.61566	920231	F	n/a (no relatives detected)	14.1084	0	..	U5a1+@16192	n/a (female)	n/a (female)	..	..	..	n/a (female)	n/a (female)	ds.half,ss.USER	S8284.E1.L1,S8284.E1.L2	S8284.E1.L1,S8284.E1.L2	..	PASS	-
I8285	I8285	(Ekaterinovskiy-Mys, burial 57)	petrous	whole-genome analysis	First genome-wide ancient DNA data from this individual	Khokhlov, Alexander A.; Kitov, Egor P.	Direct: IntCal20 (there is a freshwater reservoir effect of ~650-750 years at this site estimated based on direct dates on herbivore bones in two graves for which there is a direct date on human bone but this is not applied)	7216	35	5324-5214 calBCE (6305±25 BP, PSUAMS-4309)	25-35 yrs; male	Ekaterinovka_o	Mariupol-Khvalynsk	Ekaterinovskiy-Mys (Samara Oblast, Bezenchuksky District, Ekaterinovka Village)	Russia	53.0856	49.4659	1240k	2	2	7.52272	1003495	M	n/a (no relatives detected)	4.1588	0	..	U2e1b	R-V1636	R1b1a2	..	..	..	[0.004,0.008]	[0.004,0.006]	ds.half,ss.USER	S8285.E1.L1,S8285.E1.L2	S8285.E1.L1,S8285.E1.L2	..	PASS	-
I8286	I8286	(Ekaterinovskiy-Mys, burial 70)	petrous	whole-genome analysis	First genome-wide ancient DNA data from this individual	Khokhlov, Alexander A.; Kitov, Egor P.; Korolev, Arkady	Direct: IntCal20 (there is a freshwater reservoir effect of ~650-750 years at this site estimated based on direct dates on herbivore bones in two graves for which there is a direct date on human bone but this is not applied)	7264	49	5459-5219 calBCE (6350±25 BP, PSUAMS-4310)	25-35 yrs; male	Ekaterinovka	Mariupol-Khvalynsk	Ekaterinovskiy-Mys (Samara Oblast, Bezenchuksky District, Ekaterinovka Village)	Russia	53.0856	49.4659	1240k,Twist1.4M	2	2	20.2589	1138454	M	Samara Oblast, Volga River Valley, Southern Steppe, Ekaterinovka Family B (3 members) (2d: I8286-I23651, I23651-I6060)	0	0	1181.14	U4a1	Q-M930	Q1b1a	[0.988,1]	0.127	0.392	[0.005,0.007]	[0.005,0.007]	ds.half,ds.half	S8286.E1.L1,S8286.E1.L2	S8286.E1.L1,S8286.E1.L2	..	PASS	ANGSD=[0.005,0.007], hapConX=[0.005,0.007]
I8287	I8287	(Ekaterinovskiy-Mys, burial 71)	petrous	whole-genome analysis	First genome-wide ancient DNA data from this individual	Khokhlov, Alexander A.; Kitov, Egor P.; Korolev, Arkady	Direct: IntCal20 (there is a freshwater reservoir effect of ~650-750 years at this site estimated based on direct dates on herbivore bones in two graves for which there is a direct date on human bone but this is not applied)	7306	50	5471-5228 calBCE (6380±25 BP, PSUAMS-4311)	35-45 yrs; male	Ekaterinovka	Mariupol-Khvalynsk	Ekaterinovskiy-Mys (Samara Oblast, Bezenchuksky District, Ekaterinovka Village)	Russia	53.0856	49.4659	1240k,Twist1.4M	2	2	15.8011	1133449	M	Ekaterinovka Family L (2 members) I8282-I8287 have a 2nd or 3rd relation	11.1776	0	1096.83	U5a1	Q-M1107	Q1b1a	[0.977,0.994]	0.13	0.396	[0.006,0.008]	[0.006,0.007]	ds.half,ds.half	S8287.E1.L1,S8287.E1.L2	S8287.E1.L1,S8287.E1.L2	..	PASS	ANGSD=[0.006,0.008], hapConX=[0.006,0.007]
I8288	I8288	(Ekaterinovskiy-Mys, burial 73)	petrous	whole-genome analysis	First genome-wide ancient DNA data from this individual	Khokhlov, Alexander A.; Kitov, Egor P.; Korolev, Arkady	Direct: IntCal20 (there is a freshwater reservoir effect of ~650-750 years at this site estimated based on direct dates on herbivore bones in two graves for which there is a direct date on human bone but this is not applied)	7214	37	5329-5211 calBCE (6295±30 BP, PSUAMS-4312)	17-25 yrs; male	Russia_Ekaterinovka_Eneolithic_son.I8289_brother.I6068	Mariupol-Khvalynsk	Ekaterinovskiy-Mys (Samara Oblast, Bezenchuksky District, Ekaterinovka Village)	Russia	53.0856	49.4659	1240k	2	2	5.16549	966655	M	Ekaterinovka Family K (4 members) I6068 (having a mother/son relation with I8289)-I8288 are brothers. I8289 has a mother/son relation with I8288. I6062 is a 2nd or 3rd relation to both I6068 and I8288	0	0	..	U5a1+@16192	R-V1636	R1b1a2	..	..	..	[0.003,0.009]	[0.004,0.006]	ds.half,ss.USER	S8288.E1.L1,S8288.E1.L2	S8288.E1.L1,S8288.E1.L2	..	PASS	mtmatchmax=0.941-0.966, ANGSD=[0.003,0.009], hapConX=[0.004,0.006]
I8289	I8289	(Ekaterinovskiy-Mys, burial 74)	petrous	whole-genome analysis	First genome-wide ancient DNA data from this individual	Khokhlov, Alexander A.; Kitov, Egor P.; Korolev, Arkady	Direct: IntCal20 (there is a freshwater reservoir effect of ~650-750 years at this site estimated based on direct dates on herbivore bones in two graves for which there is a direct date on human bone but this is not applied)	7236	46	5368-5217 calBCE (6330±25 BP, PSUAMS-4313)	45-60 yrs; male	Russia_Ekaterinovka_Eneolithic_mother.I6068	Mariupol-Khvalynsk	Ekaterinovskiy-Mys (Samara Oblast, Bezenchuksky District, Ekaterinovka Village)	Russia	53.0856	49.4659	1240k	2	2	7.27198	1003684	F	Ekaterinovka Family K (4 members) I6068 (having a mother/son relation with I8289)-I8288 are brothers. I8289 has a mother/son relation with I8288. I6062 is a 2nd or 3rd relation to both I6068 and I8288	17.1461	0	..	U5a1+@16192	n/a (female)	n/a (female)	..	..	..	n/a (female)	n/a (female)	ds.half,ss.USER	S8289.E1.L1,S8289.E1.L2	S8289.E1.L1,S8289.E1.L2	..	PASS	mtmatchmax=0.921-0.987
I8290	I8290	(Ekaterinovskiy-Mys, burial 77)	petrous	whole-genome analysis	First genome-wide ancient DNA data from this individual	Khokhlov, Alexander A.; Kitov, Egor P.	Direct: IntCal20 (there is a freshwater reservoir effect of ~650-750 years at this site estimated based on direct dates on herbivore bones in two graves for which there is a direct date on human bone but this is not applied)	7207	39	5316-5134 calBCE (6270±25 BP, PSUAMS-4314)	25-40 yrs; female	Ekaterinovka	Mariupol-Khvalynsk	Ekaterinovskiy-Mys (Samara Oblast, Bezenchuksky District, Ekaterinovka Village)	Russia	53.0856	49.4659	1240k	2	2	6.30556	986436	F	n/a (no relatives detected)	39.4606	0	..	U5a1b	n/a (female)	n/a (female)	..	..	..	n/a (female)	n/a (female)	ds.half,ss.USER	S8290.E1.L1,S8290.E1.L2	S8290.E1.L1,S8290.E1.L2	..	PASS	-
I8738	I8738	(Ekaterinovskiy-Mys, burial 55|34d)	tooth	not used in whole-genome analysis - published in this paper because of thematic relevance but not included in whole genome population genetic analysis due to low coverage	First genome-wide ancient DNA data from this individual	Khokhlov, Alexander A.; Kitov, Egor P.; Korolev, Arkady	Context: There is a freshwater reservoir effect of ~650-750 years at this site estimated based on direct dates on herbivore bones in two graves for which there is a direct date on human bone but this is not applied to be consistent with the many direct human bone dates	7200	144	5500-5000 BCE	30-40 yrs	Russia_Ekaterinovka_Eneolithic_lc	Mariupol-Khvalynsk	Ekaterinovskiy-Mys (Samara Oblast, Bezenchuksky District, Ekaterinovka Village)	Russia	53.0856	49.4659	1240k	1	1	0.00782261	7805	M	n/a (no relatives detected)	n/a (<300K SNPs)	n/a (<300K SNPs)	0.928	n/a (<2x)	..	..	n/a (<2x)	0.038	0.427	n/a (2 SNPs)	n/a (<2000 X SNPs)	ds.half	S8738.E1.L1	S8738.E1.L1	..	PASS	-
I8740	I8740	(Ekaterinovskiy-Mys, burial 79, skeleton 2)	tooth	whole-genome analysis	First genome-wide ancient DNA data from this individual	Khokhlov, Alexander A.; Kitov, Egor P.	Direct: IntCal20	7353	46	5474-5326 calBCE (6420±30 BP, PSUAMS-9551)	20-25 yrs; male	Ekaterinovka	Mariupol-Khvalynsk	Ekaterinovskiy-Mys (Samara Oblast, Bezenchuksky District, Ekaterinovka Village)	Russia	53.0856	49.4659	1240k,Twist1.4M	4	4	0.612992	479515	M	n/a (no relatives detected)	..	..	55.481	U5a1+@16192	R-V1636	R1b1a2	[0.974,0.995]	0.08	0.351	[0,0.01]	[0,0.006]	ds.half,ds.half,ds.half,ds.half	S8740.E1.L1,S8740.E1.L2,S8740.E1.L3,S8740.E1.L4	S8740.E1.L1,S8740.E1.L2,S8740.E1.L3,S8740.E1.L4	..	PASS	-
I32819	I32819	TOM141 (TSU_2029, Elo-1, 1976, eastern group, kurgan 1)	cochlea	whole-genome analysis	First genome-wide ancient DNA data from this individual	Tishkin, Alexey A.; Rykun, Marina P.; Sirak, Kendra; Iliev, Lora; Flegontov, Pavel N.; Changmai, Piya	Context: Archaeological	4950	173	3300-2700 BCE	..	Russia_UpperOb_Eneolithic_Afanasievo	Afanasievo	Elo-1 (Altai Republic, Ongudaysky District, Elo Village)	Russia	50.7581	85.5602	Twist1.4M	1	1	0.932291	578511	M	n/a (no relatives detected)	34.275	0	18.72	J2a2a	R-Z2108	R1b1a1b1b3	[0.979,0.999]	0.074	0.393	[0.000,0.003]	[0,0.006]	ds.half	S32819.Y1.E1.L1	S32819.Y1.E1.L1	..	PASS	-
I5269_enhanced	I5269	Tomsk_1950 (TSU_1950, Elo-1, 1976, western group, slab fence 3)	petrous	whole-genome analysis	More data from an individual with genome-wide ancient DNA data first reported in NarasimhanPattersonScience2019	powder/extract first reported in NarasimhanPattersonScience2019	Direct: IntCal20	4902	40	3016-2897 calBCE (4335±25 BP, PSUAMS-2350)	..	Russia_Afanasievo	Afanasievo	Elo-1 (Altai Republic, Ongudaysky District, Elo Village)	Russia	50.7581	85.5602	1240k,Twist1.4M	1	0	7.93671	1079550	M	n/a (no relatives detected)	..	..	769.893	T2a1a	R-Z2108	R1b1a1b1b3	[0.981,0.995]	0.103	0.424	[0.002,0.005]	[0.004,0.005]	ds.half	S5269.E1.L1	[adding Twist capture data to previously reported 1240k data on the same library]	S5269.E1.L1	PASS	-
I32822	I32822	TOM145 (TSU_1953, Elo-2, 1977, slab fence 1)	cochlea	whole-genome analysis	First genome-wide ancient DNA data from this individual	Tishkin, Alexey A.; Rykun, Marina P.; Sirak, Kendra; Iliev, Lora; Flegontov, Pavel N.; Changmai, Piya	Context: Archaeological	4950	173	3300-2700 BCE	..	Russia_UpperOb_Eneolithic_Afanasievo	Afanasievo	Elo-2 (Altai Republic, Ongudaysky District, Elo Village)	Russia	50.7814	85.5391	Twist1.4M	1	1	0.837138	553635	F	n/a (no relatives detected)	28.0057	0	61.63	U2e1	n/a (female)	n/a (female)	[0.986,0.998]	0.077	0.016	n/a (female)	n/a (female)	ds.half	S32822.Y1.E1.L1	S32822.Y1.E1.L1	..	PASS	-
I3787	I3787	(Ergeninskiy-1, 2006, kurgan 13, burial 5, ERG-I-2006-13-5)	bone	whole-genome analysis	First genome-wide ancient DNA data from this individual	Shingiray, Irina	Direct: IntCal20	4316	55	2461-2240 calBCE (3875±20 BP, PSUAMS-4136)	child	Russia_Kalmykia_EasternManych_EMBA	Catacomb	Ergeninskiy-1 (Republic of Kalmykia, Ketchenerovsky District, Ergeninskiy Village)	Russia	47.11	44.49	1240k	1	1	0.0956217	90923	M	Kalmykia, Ergeninskii Family A (2 members) (I3787 and I4000 are 1st degree relatives)	n/a (<300K SNPs)	n/a (<300K SNPs)	65.1	U4c1	R-M269	R1b1a1b	[0.981,0.991]	0.119	0.43	n/a (19 SNPs)	n/a (<2000 X SNPs)	ds.half	S3787.E1.L1	S3787.E1.L1	..	PASS	-
I4000	I4000	(Ergeninskiy-1, 2006, kurgan 13, burial 7, ERG-I-2006-13-7)	bone	not used in whole-genome analysis - not included in whole genome population genetics analysis due to being a first degree relative of an individual with higher quality data	First genome-wide ancient DNA data from this individual	Shingiray, Irina	Direct: IntCal20	4344	45	2466-2302 calBCE (3905±20 BP, PSUAMS-4137)	..	Russia_Kalmykia_EasternManych_EMBA_1d.rel.I3787	Catacomb	Ergeninskiy-1 (Republic of Kalmykia, Ketchenerovsky District, Ergeninskiy Village)	Russia	47.11	44.49	1240k	1	1	0.0516087	51939	M	Kalmykia, Ergeninskii Family A (2 members) (I3787 and I4000 are 1st degree relatives)	n/a (<300K SNPs)	n/a (<300K SNPs)	126	U4c1	R-M269	R1b1a1b	[0.996,1.000]	0.107	0.425	n/a (8 SNPs)	n/a (<2000 X SNPs)	ds.half	S4000.E1.L1	S4000.E1.L1	..	PASS	-
I4004	I4004	(Ergeninskiy-1, 2008, kurgan 13, burial 10A, ERG-I-2008-13-10A)	tooth	whole-genome analysis	First genome-wide ancient DNA data from this individual	Shingiray, Irina	Direct: IntCal20	4188	43	2336-2144 calBCE (3805±20 BP, PSUAMS-4217)	..	Russia_Kalmykia_EasternManych_EMBA	Catacomb	Ergeninskiy-1 (Republic of Kalmykia, Ketchenerovsky District, Ergeninskiy Village)	Russia	47.11	44.49	1240k	1	1	0.019809	19917	M	n/a (no relatives detected)	n/a (<300K SNPs)	n/a (<300K SNPs)	15.1	T1a1	BT	BT	[0.968,0.990]	0.185	0.488	n/a (4 SNPs)	n/a (<2000 X SNPs)	ds.half	S4004.E1.L1	S4004.E1.L1	..	PASS	-
I32851	I32851	EL059 (KRC_RAS_1074, Evdyk-1, kurgan 11, burial 3, skeleton 1)	cochlea	whole-genome analysis	First genome-wide ancient DNA data from this individual	Bembeeva, L'ubov; Flegontov, Pavel N.; Flegontova, Olga; Ochir-Goryaeva, Maria	Context: Date from same site and context: I32871	4900	87	3100-2800 BCE	..	Russia_CaspianInland_EBA_Yamnaya	Yamnaya	Evdyk-1 (Republic of Kalmykia, Ketchenerovsky District, Evdyk Village)	Russia	47.3614	45.1287	Twist1.4M	1	1	6.54685	1088198	M	n/a (no relatives detected)	34.5728	0	47.06	U5a1a1	R-KMS67	R1b1a1b1b3	[0.987,0.998]	0.111	0.412	[0.002,0.005]	[0.003,0.005]	ds.half	S32851.Y1.E1.L1	S32851.Y1.E1.L1	..	PASS	-
I32868	I32868	EL082 (KRC_RAS_1536, Evdyk-1, kurgan 9, burial 10)	cochlea	whole-genome analysis	First genome-wide ancient DNA data from this individual	Bembeeva, L'ubov; Flegontov, Pavel N.; Flegontova, Olga; Ochir-Goryaeva, Maria	Context: Date from same site and context: I32871	4900	87	3100-2800 BCE	..	Russia_CaspianInland_EBA_Yamnaya	Yamnaya	Evdyk-1 (Republic of Kalmykia, Ketchenerovsky District, Evdyk Village)	Russia	47.3614	45.1287	Twist1.4M	1	1	5.45696	1070548	M	n/a (no relatives detected)	31.62	0	52.2	R1a1a	R-Z2108	R1b1a1b1b3	[0.989,0.999]	0.096	0.402	[0.002,0.005]	[0.003,0.005]	ds.half	S32868.Y1.E1.L1	S32868.Y1.E1.L1	..	PASS	-
I32871	I32871	EL069 (KRC_RAS_1267, Evdyk-1, kurgan 11, burial 3, skeleton 2)	cochlea	whole-genome analysis	First genome-wide ancient DNA data from this individual	Bembeeva, L'ubov; Flegontov, Pavel N.; Flegontova, Olga; Ochir-Goryaeva, Maria	Direct: IntCal20	4862	27	3010-2881 calBCE (4300±25 BP, PSUAMS-14866)	..	Russia_CaspianInland_EBA_Yamnaya	Yamnaya	Evdyk-1 (Republic of Kalmykia, Ketchenerovsky District, Evdyk Village)	Russia	47.3614	45.1287	Twist1.4M	1	1	6.53639	1102321	M	n/a (no relatives detected)	4.2585	0	52.01	U5a1	R-KMS67	R1b1a1b1b3	[0.975,0.993]	0.087	0.402	[0.003,0.005]	[0.003,0.005]	ds.half	S32871.Y1.E1.L1	S32871.Y1.E1.L1	..	PASS	-
I32998	I32998	EL080 (KRC_RAS_1509, Evdyk-1, kurgan 6, burial 1)	incus	whole-genome analysis	First genome-wide ancient DNA data from this individual	Bembeeva, L'ubov; Flegontov, Pavel N.; Flegontova, Olga; Ochir-Goryaeva, Maria	Context: Date from same site and context: I32871	4900	87	3100-2800 BCE	..	Russia_CaspianInland_EBA_Yamnaya	Yamnaya	Evdyk-1 (Republic of Kalmykia, Ketchenerovsky District, Evdyk Village)	Russia	47.3614	45.1287	Twist1.4M	1	1	0.0878573	83672	M	n/a (no relatives detected)	n/a (<300K SNPs)	n/a (<300K SNPs)	1.53	n/a (<2x)	R-M269	R1b1a1b	n/a (<2x)	0.264	0.348	n/a (18 SNPs)	n/a (<2000 X SNPs)	ds.half	S32998.Y1.E1.L1	S32998.Y1.E1.L1	..	PASS	-
I12490	I12490	MOS304 (650) (Golubaya-Krinitsa, 2016, burial 15, male skeleton, 35-40 (?))	petrous	whole-genome analysis	First genome-wide ancient DNA data from this individual	Pinhasi, Ron; Vasilev, Sergey	Direct: Intcal20	7450	42	5610-5390 calBCE (6535±30 BP, PSUAMS-8934)	35-40 yrs	GK2	Mariupol	Golubaya-Krinitsa (Voronezh Oblast, Rossoshansky District, Golubaya Krinitsa Village)	Russia	50.0914	39.8945	1240k	1	1	2.29057	709003	M	n/a (no relatives detected)	40.756	0	215.3	U4b1	R-M459	R1a	[0.978,0.995]	0.204	0.4	[0.002,0.008]	[0.004,0.008]	ds.half	S12490.Y1.E1.L1	S12490.Y1.E1.L1	..	PASS	-
I12491	I12491	MOS305 (651) (Golubaya-Krinitsa, 2016, burial 8, juvenis skeleton)	petrous	whole-genome analysis	First genome-wide ancient DNA data from this individual	Pinhasi, Ron; Vasilev, Sergey	Direct: Intcal20	7425	49	5557-5381 calBCE (6520±30 BP, PSUAMS-8936)	juvenile	GK1	Mariupol	Golubaya-Krinitsa (Voronezh Oblast, Rossoshansky District, Golubaya Krinitsa Village)	Russia	50.0914	39.8945	1240k	1	1	4.31805	781524	M	n/a (no relatives detected)	12.2003	0	401.1	U5a2b	R-M459	R1a	[0.978,0.997]	0.115	0.4	[0.003,0.007]	[0.003,0.006]	ds.half	S12491.Y1.E1.L1	S12491.Y1.E1.L1	..	PASS	-
I12492	I12492	MOS303 (652) (Golubaya-Krinitsa, 2015, burial 17, skeleton 4 (male, 25-30))	cochlea	whole-genome analysis	First genome-wide ancient DNA data from this individual	Pinhasi, Ron; Vasilev, Sergey	Context: Date(s) from same site and context I12490, I12491	7450	87	5650-5350 BCE	25-30 yrs; male	GK1	Mariupol	Golubaya-Krinitsa (Voronezh Oblast, Rossoshansky District, Golubaya Krinitsa Village)	Russia	50.0914	39.8945	Twist1.4M	10	10	0.0449402	43494	M	n/a (no relatives detected)	n/a (<300K SNPs)	n/a (<300K SNPs)	3.993	T2c1a	R-M459	R1a	[0.847,0.968]	0.152	0.367	n/a (2 SNPs)	n/a (<2000 X SNPs)	ds.half,ds.half,ds.half,ds.half,ds.half,ds.half,ds.half,ds.half,ds.half,ds.half	S12492.Y1.E9.L1,S12492.Y1.E15.L1,S12492.Y1.E2.L1,S12492.Y1.E10.L1,S12492.Y1.E11.L1,S12492.Y1.E3.L1,S12492.Y1.E14.L1,S12492.Y1.E16.L1,S12492.Y1.E12.L1,S12492.Y1.E13.L1	S12492.Y1.E9.L1,S12492.Y1.E15.L1,S12492.Y1.E2.L1,S12492.Y1.E10.L1,S12492.Y1.E11.L1,S12492.Y1.E3.L1,S12492.Y1.E14.L1,S12492.Y1.E16.L1,S12492.Y1.E12.L1,S12492.Y1.E13.L1	..	PASS	-
I12493	I12493	MOS306 (653) (Golubaya-Krinitsa, 2015, burial 17, skeleton 2 (male, 35-40))	cochlea	whole-genome analysis	First genome-wide ancient DNA data from this individual	Pinhasi, Ron; Vasilev, Sergey	Context: Date(s) from same site and context I12490, I12491	7450	87	5650-5350 BCE	35-40 yrs; male	GK1	Mariupol	Golubaya-Krinitsa (Voronezh Oblast, Rossoshansky District, Golubaya Krinitsa Village)	Russia	50.0914	39.8945	1240k,Twist1.4M	9	9	0.0455217	44321	M	n/a (no relatives detected)	n/a (<300K SNPs)	n/a (<300K SNPs)	5.547	U2e1b	K	K	[0.9,0.978]	0.195	0.359	n/a (4 SNPs)	n/a (<2000 X SNPs)	ds.half,ds.half,ds.half,ds.half,ds.half,ds.half,ds.half,ds.half,ds.half	S12493.Y1.E2.L1,S12493.Y1.E3.L1,S12493.Y1.E4.L1,S12493.Y1.E5.L1,S12493.Y1.E6.L1,S12493.Y1.E7.L1,S12493.Y1.E8.L1,S12493.Y1.E9.L1,S12493.Y1.E1.L1	S12493.Y1.E2.L1,S12493.Y1.E3.L1,S12493.Y1.E4.L1,S12493.Y1.E5.L1,S12493.Y1.E6.L1,S12493.Y1.E7.L1,S12493.Y1.E8.L1,S12493.Y1.E9.L1,S12493.Y1.E1.L1	..	PASS	-
I12965	NIK008AB	MOS250 (692) (Goluzinovo, burial 4)	petrous	not used in whole-genome analysis - published in this paper because of thematic relevance but not included in whole genome population genetic analysis	More data from an individual with genome-wide ancient DNA data first reported in SaagMetspaluScience2021	Vasilev, Sergey; Pinhasi, Ron	Direct: IntCal20	4508	69	2834-2468 calBCE (4039±33 BP, UBA-41631)	..	Russia_Yaroslavl_Fatyanovo_BA	CWC Fatyanovo	Goluzinovo (Yaroslavl Oblast, Gavrilov-Yamsky District, Goluzinovo Village)	Russia	57.343	39.5717	1240k	1	1	4.66752	845564	M	n/a (no relatives detected)	17.8723	0	443.4	H5b	R-Z93	R1a1a1	[0.966,0.987]	0.054	0.412	[0.001,0.004]	[0.002,0.004]	ds.half	S12965.Y1.E1.L1	S12965.Y1.E1.L1	..	PASS	-
I7479	I7479	40.2 (Grachevka-1, kurgan 2, burial 1)	petrous	whole-genome analysis	First genome-wide ancient DNA data from this individual	Khokhlov, Alexander A.	Direct: IntCal20	4775	58	2899-2703 calBCE (4220±20 BP, PSUAMS-4264)	..	Russia_Samara_EBA_Yamnaya	Poltavka	Grachevka-1 (Samara Oblast, Krasnoyarsky District, Grachevka Village)	Russia	53.585	50.5819	1240k	1	1	3.96242	841952	F	n/a (no relatives detected)	40.4511	0	261	H13a1a1	n/a (female)	n/a (female)	[0.996,1.000]	0.06	0.011	n/a (female)	n/a (female)	ds.half	S7479.E1.L1	S7479.E1.L1	..	PASS	-
I0242	I0242	SVP HB 60 (Grachevka-2, kurgan 7, burial 1)	bone	whole-genome analysis	First genome-wide ancient DNA data from this individual	Anthony, David; Khokhlov, Alexander A.; Kuznetsov, Pavel	Direct: IntCal20	4965	99	3320-2885 calBCE (4361±55 BP, AA-53807)	0.5 yrs	Russia_Samara_EBA_Yamnaya	Yamnaya	Grachevka-2 (Samara Oblast, Krasnoyarsky District, Grachevka Village)	Russia	53.5969	50.5683	1240k	1	1	0.0293385	29070	F	n/a (no relatives detected)	n/a (<300K SNPs)	n/a (<300K SNPs)	6.81	H2b	n/a (female)	n/a (female)	[0.969,0.983]	..	..	n/a (female)	n/a (female)	ds.half	S0242.E1.L3	S0242.E1.L3	..	PASS	-
I0243	I0243	SVP HB 61 (Grachevka-2, kurgan 7, burial 2)	bone	whole-genome analysis	First genome-wide ancient DNA data from this individual	Anthony, David; Khokhlov, Alexander A.; Kuznetsov, Pavel	Direct: IntCal20	5052	124	3335-2912 calBCE (4419±56, AA-53808)	0.5 yrs	Russia_Samara_EBA_Yamnaya	Yamnaya	Grachevka-2 (Samara Oblast, Krasnoyarsky District, Grachevka Village)	Russia	53.5969	50.5683	1240k	1	1	0.831102	553685	M	n/a (no relatives detected)	101.577	32.7359	199	H2b	R-Z2103	R1b1a1b1	[0.985,0.994]	0.062	0.416	[0,0.01]	[0.002,0.008]	ds.half	S0243.E1.L3	S0243.E1.L3	..	PASS	-
I0245	I0245	SVP HB 63|45 (Grachevka-2, kurgan 5, burial 1)	bone, petrous	whole-genome analysis	First genome-wide ancient DNA data from this individual	Anthony, David; Khokhlov, Alexander A.	Direct: IntCal20	4705	84	2986-2584 calBCE (4179±55, AA-53804)	30-40 yrs; male	Russia_Samara_EBA_Yamnaya	Yamnaya	Grachevka-2 (Samara Oblast, Krasnoyarsky District, Grachevka Village)	Russia	53.5969	50.5683	1240k	2	2	4.40171	881136	M	n/a (no relatives detected)	51.3298	0	..	T1a1	R-KMS67	R1b1a1b1b3	..	..	..	[0.001,0.01]	[0.004,0.006]	ds.half,ds.half	S0245.E1.L3,S7491.E1.L1	S0245.E1.L3,S7491.E1.L1	..	PASS	-
I7490	I7490	46 (Grachevka-2, kurgan 5, burial 2)	petrous	whole-genome analysis	First genome-wide ancient DNA data from this individual	Khokhlov, Alexander A.	Direct: IntCal20, R_Combine	4945	52	3092-2917 calBCE (4390±22 BP) [R-Combine (4342±56 AA-53804); (4330±60 IGAN-2875); (4410±25 BP, PSUAMS-4272)]	55-65 yrs; female	Russia_Samara_EBA_Yamnaya	Yamnaya	Grachevka-2 (Samara Oblast, Krasnoyarsky District, Grachevka Village)	Russia	53.5969	50.5683	1240k	1	1	3.77228	822482	F	n/a (no relatives detected)	6.48689	0	155	J1b1a1	n/a (female)	n/a (female)	[0.983,0.991]	0.11	0.01	n/a (female)	n/a (female)	ds.half	S7490.E1.L1	S7490.E1.L1	..	PASS	-
I12893	I12893	(Idzhil-2, 1981, kurgan 1, burial 1, IDZH-II-1981-1-1)	tooth	whole-genome analysis	First genome-wide ancient DNA data from this individual	Shingiray, Irina	Context: Archaeological	4900	202	3300-2600 BCE	..	Russia_Kalmykia_EBA_Yamnaya	Yamnaya	Idzhil-2 (Republic of Kalmykia, Oktyabrsky District, Idzhil Village)	Russia	47.42	45.523	1240k	1	1	0.245324	211153	M	n/a (no relatives detected)	n/a (<300K SNPs)	n/a (<300K SNPs)	23.66	H13a1a	R-L51	R1b1a1b1a	[0.972,0.995]	0.131	0.397	n/a (136 SNPs)	[0,0.008]	ds.half	S12893.E1.L1	S12893.E1.L1	..	PASS	-
I13813	I13813	BARN-037 (981) (Inskoy-Dol, 2013, southern group, kurgan 9)	petrous	whole-genome analysis	First genome-wide ancient DNA data from this individual	Pinhasi, Ron; Tishkin, Alexey A.; Dashkovsky, P.K.	Context: Archaeological	4850	231	3300-2500 BCE	..	Russia_Afanasievo	Afanasievo	Inskoy-Dol (Altai Krai, Krasnoshchyokovsky District)	Russia	51.312	83.0636	1240k	1	1	4.14824	823087	M	n/a (no relatives detected)	40.8216	0	497.2	T2d1a	R-Z2108	R1b1a1b1b3	[0.990,0.999]	0.093	0.414	[0.004,0.008]	[0.003,0.006]	ds.half	S13813.Y1.E1.L1	S13813.Y1.E1.L1	..	PASS	-
I25160	I25160	BARN-036 (Inskoy-Dol, northern group, kurgan 7 (paired with 6), skeleton 2)	ossicle	whole-genome analysis	First genome-wide ancient DNA data from this individual	Tishkin, Alexey A.; Dashkovsky, P.K.	Context: Archaeological	4650	115	2900-2500 BCE	..	Russia_Afanasievo	Afanasievo	Inskoy-Dol (Altai Krai, Krasnoshchyokovsky District)	Russia	51.312	83.0636	1240k	1	1	2.34612	790689	F	n/a (no relatives detected)	29.314	0	200.1	U5a2+16294	n/a (female)	n/a (female)	[0.978,0.997]	0.083	0.011	n/a (female)	n/a (female)	ds.half	S25160.Y1.E2.L1	S25160.Y1.E2.L1	..	PASS	-
I25161	I25161	BARN-038 (Inskoy-Dol, southern group, kurgan 4)	petrous	whole-genome analysis	First genome-wide ancient DNA data from this individual	Tishkin, Alexey A.; Dashkovsky, P.K.	Context: Archaeological	4650	115	2900-2500 BCE	..	Russia_Afanasievo	Afanasievo	Inskoy-Dol (Altai Krai, Krasnoshchyokovsky District)	Russia	51.312	83.0636	1240k	1	1	3.13799	830882	F	n/a (no relatives detected)	43.27	0	235.1	U2e1	n/a (female)	n/a (female)	[0.996,1.000]	0.099	0.011	n/a (female)	n/a (female)	ds.half	S25161.Y1.E2.L1	S25161.Y1.E2.L1	..	PASS	-
I32499	I32499	BRN165 (Kamyshta-1, central group, kurgan 8, burial 3)	tooth	whole-genome analysis	First genome-wide ancient DNA data from this individual	Tishkin, Alexey A.; Solodovnikov, Konstantin N.; Kirginekov, E.N.; Sirak, Kendra; Iliev, Lora; Flegontov, Pavel N.; Changmai, Piya	Context: Archaeological	4750	115	3000-2600 BCE	..	Russia_UpperYenisey_Eneolithic_Afanasievo	Afanasievo	Kamyshta-1 (Republic of Khakassia, Askizsky District, Katanov Village)	Russia	53.2767	90.7426	Twist1.4M	1	1	1.12676	623784	F	Khakassia, Askizskiy District, Katanov village, Kamyshta-1 burial mound (group) Family A (2 members) (2d: I32499-I32501)	34.1689	0	378.5	U5a1d2b	n/a (female)	n/a (female)	[0.994,1.000]	0.027	0.007	n/a (female)	n/a (female)	ds.half	S32499.Y1.E1.L1	S32499.Y1.E1.L1	..	PASS	damage.ds.half=0.027
I32500	I32500	BRN164 (Kamyshta-1, central group, kurgan 8, burial 2)	tooth	whole-genome analysis	First genome-wide ancient DNA data from this individual	Tishkin, Alexey A.; Solodovnikov, Konstantin N.; Kirginekov, E.N.; Sirak, Kendra; Iliev, Lora; Flegontov, Pavel N.; Changmai, Piya	Context: Archaeological	4750	115	3000-2600 BCE	..	Russia_UpperYenisey_Eneolithic_Afanasievo	Afanasievo	Kamyshta-1 (Republic of Khakassia, Askizsky District, Katanov Village)	Russia	53.2767	90.7426	Twist1.4M	1	1	2.37259	923822	F	n/a (no relatives detected)	28.094	0	60.42	U2e1h	n/a (female)	n/a (female)	[0.972,0.995]	0.048	0.006	n/a (female)	n/a (female)	ds.half	S32500.Y1.E1.L1	S32500.Y1.E1.L1	..	PASS	-
I32501	I32501	BRN163 (Kamyshta-1, central group, kurgan 8, burial 1)	tooth	whole-genome analysis	First genome-wide ancient DNA data from this individual	Tishkin, Alexey A.; Solodovnikov, Konstantin N.; Kirginekov, E.N.; Sirak, Kendra; Iliev, Lora; Flegontov, Pavel N.; Changmai, Piya	Context: Archaeological	4750	115	3000-2600 BCE	..	Russia_UpperYenisey_Eneolithic_Afanasievo	Afanasievo	Kamyshta-1 (Republic of Khakassia, Askizsky District, Katanov Village)	Russia	53.2767	90.7426	Twist1.4M	1	1	1.68395	786922	M	Khakassia, Askizskiy District, Katanov village, Kamyshta-1 burial mound (group) Family A (2 members) (2d: I32499-I32501)	58.0607	0	106.3	J2a2a	R-Z2106	R1b1a1b1b3	[0.994,1.000]	0.034	0.346	[0.000,0.002]	[0,0.002]	ds.half	S32501.Y1.E1.L1	S32501.Y1.E1.L1	..	PASS	-
I32497	I32497	BRN167 (Kamyshta-2, kurgan 1, burial 3)	tooth	whole-genome analysis	First genome-wide ancient DNA data from this individual	Tishkin, Alexey A.; Solodovnikov, Konstantin N.; Kirginekov, E.N.; Sirak, Kendra; Iliev, Lora; Flegontov, Pavel N.; Changmai, Piya	Context: Archaeological	4750	115	3000-2600 BCE	..	Russia_UpperYenisey_Eneolithic_Afanasievo	Afanasievo	Kamyshta-2 (Republic of Khakassia, Askizsky District, Katanov Village)	Russia	53.562	90.393	Twist1.4M	1	1	1.90298	839798	M	n/a (no relatives detected)	44.0379	0	72	H15b1	I-M423	I2a1a2	[0.986,1.000]	0.04	0.354	[0.000,0.005]	[0.001,0.003]	ds.half	S32497.Y1.E1.L1	S32497.Y1.E1.L1	..	PASS	-
I26089	I26089	(Karakol-2, kurgan 1, burial 1)	petrous	whole-genome analysis	First genome-wide ancient DNA data from this individual	Buzhilova, Alexandra; Khokhlov, Alexander A.; Kitov, Egor P.	Direct: IntCal20	5082	109	3330-2933 calBCE (4440±25 BP, PSUAMS-14011)	mature; male	Russia_Afanasievo	Afanasievo	Karakol-2 (Altai Republic, Ongudaysky District)	Russia	50.8059	85.9299	1240k	1	1	7.42919	822988	M	n/a (no relatives detected)	45.9925	0	209.1	H6a1b	R-Z2108	R1b1a1b1b3	[0.980,0.997]	0.081	0.441	[0.002,0.005]	[0.003,0.005]	ds.half	S26089.Y1.E1.L1	S26089.Y1.E1.L1	..	PASS	-
I3388_enhanced	I3388	StPet53 (MAE_6612_6, Karasuk-3, group B, slab fence 1, burial 3, sk. 3)	petrous	whole-genome analysis	More data from an individual with genome-wide ancient DNA data first reported in NarasimhanPattersonScience2019	powder/extract first reported in NarasimhanPattersonScience2019	Context: Maternal relationship with dated I3951 and I6741, mate of dated I9350	4650	58	2800-2600 BCE	30-40 yrs	Russia_Afanasievo	Afanasievo	Karasuk-3 (Republic of Khakassia, Bogradsky District, Pervomayskoye Village)	Russia	54.6199	90.8022	1240k	2	1	3.59794	817506	F	n/a (no relatives detected)	17.1924	0	683.693	U5a1d2b	n/a (female)	n/a (female)	[0.987,0.998]	0.121	0.006	n/a (female)	n/a (female)	ds.half,ss.USER	S3388.E1.L2,S3388.E1.L4	S3388.E1.L4	S3388.E1.L2	PASS	-
I13812	I13812	BARN-035 (980) (Khankarinsky-Dol, kurgan 28)	petrous	whole-genome analysis	First genome-wide ancient DNA data from this individual	Pinhasi, Ron; Tishkin, Alexey A.; Dashkovsky, P.K.	Context: Archaeological	4850	231	3300-2500 BCE	..	Russia_Afanasievo	Afanasievo	Khankarinsky-Dol (Altai Krai, Krasnoshchyokovsky District)	Russia	51.3333	83.05	1240k	1	1	3.93648	831975	M	n/a (no relatives detected)	20.3591	0	336.5	U5a1a1	R-Z2108	R1b1a1b1b3	[0.976,0.995]	0.12	0.408	[0.003,0.007]	[0.003,0.005]	ds.half	S13812.Y1.E1.L1	S13812.Y1.E1.L1	..	PASS	-
I32997	I32997	EL086 (KRC_RAS_1588, Khar-Zukha-2, kurgan 3, burial 8)	incus	whole-genome analysis	First genome-wide ancient DNA data from this individual	Ochir-Goryaeva, Maria; Bembeeva, L'ubov; Flegontov, Pavel N.; Flegontova, Olga	Direct: IntCal20	4668	84	2863-2580 calBCE (4120±20 BP, PSUAMS-14019)	..	Russia_LowerDon_EBA_Yamnaya	Yamnaya	Khar-Zukha-2 (Republic of Kalmykia, Priyutnensky District, Amtya Usta Village)	Russia	46.0887	44.1863	Twist1.4M	1	1	5.57998	1062652	M	n/a (no relatives detected)	71.5925	39.2251	56.86	T2c1a2	R-Z2106	R1b1a1b1b3	[0.971,0.988]	0.099	0.39	[0.003,0.006]	[0.003,0.005]	ds.half	S32997.Y1.E1.L1	S32997.Y1.E1.L1	..	PASS	-
I6300_enhanced	I6300	sample 15 (Khlopkov-Bugor)	tooth	whole-genome analysis	First genome-wide ancient DNA data from this individual	Khokhlov, Alexander A.	Direct: IntCal20	7076	49	5215-5045 calBCE (6185±25 BP, PSUAMS-2907)	20-25 yrs; female	KhlopkovBugor	Khvalynsk	Khlopkov-Bugor (Saratov Oblast, Voskresensky District)	Russia	51.7431	46.7458	1240k,Twist1.4M	3	3	0.843952	600527	F	Saratov oblast, Voskryesyenskiy rayon, Khlopkov Bugor Family A (2 members) I6300-I6302 have a father-daughter relationship	..	..	150.617	U5a1f1	n/a (female)	n/a (female)	[0.989,0.999]	0.093	0.005	n/a (female)	n/a (female)	ds.half,ds.half,ds.half	S6300.E1.L1,S6300.E1.L2,S6300.E1.L3	S6300.E1.L1,S6300.E1.L2,S6300.E1.L3	..	PASS	-
I6301_enhanced	I6301	sample 7 (Khlopkov-Bugor)	tooth	whole-genome analysis	First genome-wide ancient DNA data from this individual	Khokhlov, Alexander A.	Direct: IntCal20	7070	52	5213-5035 calBCE (6170±25 BP, PSUAMS-2908)	25-30 yrs; female	KhlopkovBugor	Khvalynsk	Khlopkov-Bugor (Saratov Oblast, Voskresensky District)	Russia	51.7431	46.7458	1240k,Twist1.4M	4	4	1.11007	659770	F	Khvalynsk-Khlopkhov Bugor cross-site Family (8 members: 7 from Khvalynsk II and 1 from Khloplov Bugor) I6301-I6107 have a 2nd or 3rd deg relation across sites; I0122-I6403-I6406 have an uncle-father-son relationship; the sibling pair I0122-I6403 are also (a) 2nd degree relatives of I6736 (who is thus a 3rd degree relative of I6406), (b) and 3rd degree relatives of I6738, I6109, and I6107; finally…	..	..	1478.28	U5a1a1	n/a (female)	n/a (female)	[0.984,0.997]	0.12	0.013	n/a (female)	n/a (female)	ds.half,ds.half,ds.half,ds.half	S6301.E1.L1,S6301.E1.L4,S6301.E1.L3,S6301.E1.L2	S6301.E1.L1,S6301.E1.L4,S6301.E1.L3,S6301.E1.L2	..	PASS	-
I6302	I6302	sample 6 (Khlopkov-Bugor)	tooth	not used in whole-genome analysis - not included in whole genome population genetics analysis due to being a first degree relative of an individual with higher quality data	First genome-wide ancient DNA data from this individual	Khokhlov, Alexander A.	Direct: IntCal20	7081	60	5292-5032 calBCE (6190±35 BP, PSUAMS-2949)	40-45 yrs; male	Russia_KhlopkovBugor_Eneolithic_1d.rel.I6300	Khvalynsk	Khlopkov-Bugor (Saratov Oblast, Voskresensky District)	Russia	51.7431	46.7458	1240k	1	1	0.0233661	24294	M	Saratov oblast, Voskryesyenskiy rayon, Khlopkov Bugor Family A (2 members) I6300-I6302 have a father-daughter relationship	n/a (<300K SNPs)	n/a (<300K SNPs)	7.21	H2a1	F	F	[0.963,0.999]	0.128	0.454	n/a (not computed)	n/a (<2000 X SNPs)	ds.half	S6302.E1.L1	S6302.E1.L1	..	PASS	-
I6905_enhanced	I6905	sample 8 (Khlopkov-Bugor)	tooth	whole-genome analysis	First genome-wide ancient DNA data from this individual	Khokhlov, Alexander A.	Direct: IntCal20	7042	70	5209-4995 calBCE (6135±25 BP, PSUAMS-4256)	female	KhlopkovBugor_contam	Khvalynsk	Khlopkov-Bugor (Saratov Oblast, Voskresensky District)	Russia	51.7431	46.7458	1240k,Twist1.4M	4	4	1.35778	758538	F	n/a (no relatives detected)	..	..	129.462	H13a1a1	n/a (female)	n/a (female)	[0.97,0.991]	0.158	0.007	n/a (female)	n/a (female)	ds.half,ds.half,ds.half,ds.half	S6905.E1.L1,S6905.E1.L2,S6905.E1.L3,S6905.E1.L4	S6905.E1.L1,S6905.E1.L2,S6905.E1.L3,S6905.E1.L4	..	PASS	-
I11837	I11837	(Khvalynsk-1, burial 40)	petrous	whole-genome analysis	First genome-wide ancient DNA data from this individual	Khokhlov, Alexander A.; Kitov, Egor P.	Context: There is a freshwater reservoir effect of ~300-700 years at this site estimated based on direct dates on herbivore bones in two graves for which there is a direct date on human bone but this is not applied to be consistent with the many direct human bone dates	6375	72	4550-4300 BCE	17-19 yrs; male	Khi	Khvalynsk	Khvalynsk-1 (Saratov Oblast, Khvalynsky District, Khvalynsk town)	Russia	52.3534	48.0784	1240k	1	1	6.04764	796843	M	n/a (no relatives detected)	5.8867	0	1875	U4a1c	R-L754	R1b	[0.985,0.998]	0.087	0.418	[0.002,0.005]	[0.003,0.005]	ds.half	S11837.Y1.E1.L1	S11837.Y1.E1.L1	..	PASS	-
I6102	I6102	14 (Khvalynsk-1, burial 17)	petrous	whole-genome analysis	First genome-wide ancient DNA data from this individual	Khokhlov, Alexander A.	Direct: IntCal20 (there is a freshwater reservoir effect of ~300-700 years at this site estimated based on direct dates on herbivore bones in two graves for which there is a direct date on human bone but this is not applied)	6576	44	4703-4547 calBCE (5775±25 BP, PSUAMS-2883)	40-55 yrs; female	Klo	Khvalynsk	Khvalynsk-1 (Saratov Oblast, Khvalynsky District, Khvalynsk town)	Russia	52.3534	48.0784	1240k	3	3	12.4318	990739	F	n/a (no relatives detected)	4.9336	0	194.896	T2a1b	n/a (female)	n/a (female)	[0.982,0.994]	..	..	n/a (female)	n/a (female)	ds.half,ds.half,ds.half	S6102.E1.L1,S6102.E2.L1,S6102.E2.L2	S6102.E1.L1,S6102.E2.L1,S6102.E2.L2	..	PASS	-
I6103	I6103	15 (Khvalynsk-1, burial 30)	petrous	whole-genome analysis	First genome-wide ancient DNA data from this individual	Khokhlov, Alexander A.	Direct: IntCal20 (there is a freshwater reservoir effect of ~300-700 years at this site estimated based on direct dates on herbivore bones in two graves for which there is a direct date on human bone but this is not applied)	6831	42	4983-4795 calBCE (5995±25 BP, PSUAMS-2884)	50-60 yrs; male	Kmed	Khvalynsk	Khvalynsk-1 (Saratov Oblast, Khvalynsky District, Khvalynsk town)	Russia	52.3534	48.0784	1240k	3	3	0.605449	430100	M	n/a (no relatives detected)	4.5163	0	51.9657	U5a2d	I-L699	I2a1b1a2a2a	[0.983,0.996]	..	..	[0,0.028]	[0.019,0.035]	ds.half,ds.half,ds.half	S6103.E1.L1,S6103.E2.L1,S6103.E2.L2	S6103.E1.L1,S6103.E2.L1,S6103.E2.L2	..	QUESTIONABLE	hapConX=[0.019,0.035]
I6104	I6104	16 (Khvalynsk-1, burial 127)	petrous	whole-genome analysis	First genome-wide ancient DNA data from this individual	Khokhlov, Alexander A.	Direct: IntCal20 (there is a freshwater reservoir effect of ~300-700 years at this site estimated based on direct dates on herbivore bones in two graves for which there is a direct date on human bone but this is not applied)	6393	44	4537-4362 calBCE (5625±25 BP, PSUAMS-2885)	50-55 yrs; male	Khi	Khvalynsk	Khvalynsk-1 (Saratov Oblast, Khvalynsky District, Khvalynsk town)	Russia	52.3534	48.0784	1240k	3	3	12.836	997505	M	n/a (no relatives detected)	9.763	0	92.4989	U2e1a1	R-L389	R1b1a	[0.969,0.989]	..	..	[0.001,0.006]	[0.006,0.007]	ds.half,ds.half,ds.half	S6104.E1.L1,S6104.E2.L1,S6104.E2.L2	S6104.E1.L1,S6104.E2.L1,S6104.E2.L2	..	PASS	hapConX=[0.006,0.007]
I6105	I6105	17 (Khvalynsk-1, burial 147)	petrous	whole-genome analysis	First genome-wide ancient DNA data from this individual	Khokhlov, Alexander A.	Direct: IntCal20 (there is a sheep-goat bone ring direct date in the same grave of 4449-4352 calBCE (5565±25 BP, GrA-29178) (IntCal20) implying a ~300 year freshwater reservoir offset but we use the date on the same human bone analyzed for DNA of 4791-4615 calBCE (5845±25 BP, PSUAMS-2886) to be consistent with the others in the cemetery)	6665	44	4791-4615 calBCE (5845±25 BP, PSUAMS-2886)	40-50 yrs; female	Khi	Khvalynsk	Khvalynsk-1 (Saratov Oblast, Khvalynsky District, Khvalynsk town)	Russia	52.3534	48.0784	1240k	3	3	11.6522	995867	F	n/a (no relatives detected)	21.3517	0	173.873	U2e1b	n/a (female)	n/a (female)	[0.991,1]	..	..	n/a (female)	n/a (female)	ds.half,ds.half,ds.half	S6105.E1.L1,S6105.E2.L1,S6105.E2.L2	S6105.E1.L1,S6105.E2.L1,S6105.E2.L2	..	PASS	-
I0426	I0426	SVP HB 33 (Khvalynsk-2, burial 32)	bone (long bone)	whole-genome analysis	First genome-wide ancient DNA data from this individual	Anthony, David	Context: There is a freshwater reservoir effect of ~300-700 years at this site estimated based on direct dates on herbivore bones in two graves for which there is a direct date on human bone but this is not applied to be consistent with the many direct human bone dates	6375	72	4550-4300 BCE	40-45 yrs; female	Kmed	Khvalynsk	Khvalynsk-2 (Saratov Oblast, Khvalynsky District, Khvalynsk town)	Russia	52.3534	48.0784	1240k	1	1	0.0286467	29618	F	n/a (no relatives detected)	n/a (<300K SNPs)	n/a (<300K SNPs)	17.6	U4a	n/a (female)	n/a (female)	[0.979,0.988]	0.059	0.011	n/a (female)	n/a (female)	ds.half	S0426.E1.L1	S0426.E1.L1	..	PASS	-
I20188	I20188	(Khvalynsk-2, burial 23)	petrous	whole-genome analysis	First genome-wide ancient DNA data from this individual	Khokhlov, Alexander A.; Anthony, David	Direct: IntCal20 (there is a freshwater reservoir effect of ~300-700 years at this site estimated based on direct dates on herbivore bones in two graves for which there is a direct date on human bone but this is not applied)	6697	44	4840-4620 calBCE (5875±35 BP, PSUAMS-11948)	16-19 yrs; male	Klo	Khvalynsk	Khvalynsk-2 (Saratov Oblast, Khvalynsky District, Khvalynsk town)	Russia	52.3534	48.0784	1240k	1	1	4.64375	811155	M	n/a (no relatives detected)	0	0	77.21	R1b	Q-YP1669	Q1a2b~	[0.969,0.988]	0.199	0.452	[0.005,0.009]	[0.004,0.006]	ss.USER	S20188.Y1.E1.L1	S20188.Y1.E1.L1	..	PASS	ANGSD=[0.005,0.009], hapConX=[0.004,0.006]
I6106	I6106	18 (Khvalynsk-2, burial 2)	petrous	whole-genome analysis	First genome-wide ancient DNA data from this individual	Khokhlov, Alexander A.	Direct: IntCal20 (there is a freshwater reservoir effect of ~300-700 years at this site estimated based on direct dates on herbivore bones in two graves for which there is a direct date on human bone but this is not applied)	6808	43	4940-4790 calBCE (5975±25 BP, PSUAMS-2902)	17-20 yrs; female	Klo	Khvalynsk	Khvalynsk-2 (Saratov Oblast, Khvalynsky District, Khvalynsk town)	Russia	52.3534	48.0784	1240k	3	3	13.1839	1003989	F	n/a (no relatives detected)	13.5373	0	157.7	T2a1b	n/a (female)	n/a (female)	[0.991,0.999]	..	..	n/a (female)	n/a (female)	ds.half,ds.half,ds.half	S6106.E1.L1,S6106.E2.L1,S6106.E2.L2	S6106.E1.L1,S6106.E2.L1,S6106.E2.L2	..	PASS	-
I6107	I6107	19 (Khvalynsk-2, burial 4)	petrous	whole-genome analysis	First genome-wide ancient DNA data from this individual	Khokhlov, Alexander A.	Direct: IntCal20 (there is a freshwater reservoir effect of ~300-700 years at this site estimated based on direct dates on herbivore bones in two graves for which there is a direct date on human bone but this is not applied)	6794	39	4935-4786 calBCE (5965±20 BP, PSUAMS-2903)	40-45 yrs; male	Kmed	Khvalynsk	Khvalynsk-2 (Saratov Oblast, Khvalynsky District, Khvalynsk town)	Russia	52.3534	48.0784	1240k	3	3	11.0769	983041	M	Khvalynsk-Khlopkhov Bugor cross-site Family (8 members: 7 from Khvalynsk II and 1 from Khloplov Bugor) I6301-I6107 have a 2nd or 3rd deg relation across sites; I0122-I6403-I6406 have an uncle-father-son relationship; the sibling pair I0122-I6403 are also (a) 2nd degree relatives of I6736 (who is thus a 3rd degree relative of I6406), (b) and 3rd degree relatives of I6738, I6109, and I6107; finally…	18.2004	0	138.726	U5a2d	R-L389	R1b1a	[0.981,0.998]	..	..	[0.002,0.009]	[0.007,0.009]	ds.half,ds.half,ds.half	S6107.E1.L1,S6107.E2.L1,S6107.E2.L2	S6107.E1.L1,S6107.E2.L1,S6107.E2.L2	..	PASS	hapConX=[0.007,0.009]
I6108	I6108	20 (Khvalynsk-2, burial 6)	petrous	whole-genome analysis	First genome-wide ancient DNA data from this individual	Khokhlov, Alexander A.	Direct: IntCal20 (there is a freshwater reservoir effect of ~300-700 years at this site estimated based on direct dates on herbivore bones in two graves for which there is a direct date on human bone but this is not applied)	6951	62	5204-4905 calBCE (6085±25 BP, PSUAMS-4250)	20-30 yrs; female	Klo	Khvalynsk	Khvalynsk-2 (Saratov Oblast, Khvalynsky District, Khvalynsk town)	Russia	52.3534	48.0784	1240k	3	3	5.6817	956993	F	n/a (no relatives detected)	0	0	58.8784	U4a	n/a (female)	n/a (female)	[0.979,0.995]	..	..	n/a (female)	n/a (female)	ds.half,ds.half,ds.half	S6108.E1.L1,S6108.E2.L1,S6108.E2.L2	S6108.E1.L1,S6108.E2.L1,S6108.E2.L2	..	PASS	-
I6109	I6109	21 (Khvalynsk-2, burial 7)	petrous	whole-genome analysis	First genome-wide ancient DNA data from this individual	Khokhlov, Alexander A.	Direct: IntCal20 (there is a freshwater reservoir effect of ~300-700 years at this site estimated based on direct dates on herbivore bones in two graves for which there is a direct date on human bone but this is not applied)	6716	34	4836-4715 calBCE (5900±25 BP, PSUAMS-4148)	40-50 yrs; male	Klo	Khvalynsk	Khvalynsk-2 (Saratov Oblast, Khvalynsky District, Khvalynsk town)	Russia	52.3534	48.0784	1240k	3	3	6.92416	976565	M	Khvalynsk-Khlopkhov Bugor cross-site Family (8 members: 7 from Khvalynsk II and 1 from Khloplov Bugor) I6301-I6107 have a 2nd or 3rd deg relation across sites; I0122-I6403-I6406 have an uncle-father-son relationship; the sibling pair I0122-I6403 are also (a) 2nd degree relatives of I6736 (who is thus a 3rd degree relative of I6406), (b) and 3rd degree relatives of I6738, I6109, and I6107; finally…	5.9527	0	41.3589	U5a1+@16192	R-L389	R1b1a	[0.992,1]	..	..	[0.004,0.012]	[0.006,0.008]	ds.half,ds.half,ds.half	S6109.E1.L1,S6109.E2.L1,S6109.E2.L2	S6109.E1.L1,S6109.E2.L1,S6109.E2.L2	..	PASS	hapConX=[0.006,0.008]
I6110	I6110	22 (Khvalynsk-2, burial 10)	petrous	whole-genome analysis	First genome-wide ancient DNA data from this individual	Khokhlov, Alexander A.	Direct: IntCal20 (there is a cow bone in the same grave at 4491-4342 calBCE (5570±40 BP, GrA-34100) (IntCal20) implying a ~700 year freshwater reservoir offset; however we use the direct date on human bone from this individual of 5209-5006 calBCE (6150±25 BP, PSUAMS-4149) to be consistent with the other dates at the sites and ignore a previously reported date on another bone from the individual o…	7058	62	5209-5006 calBCE (6150±25 BP, PSUAMS-4149)	55-65 yrs; female	Klo	Khvalynsk	Khvalynsk-2 (Saratov Oblast, Khvalynsky District, Khvalynsk town)	Russia	52.3534	48.0784	1240k	3	3	11.7091	1010548	F	n/a (no relatives detected)	0	0	105.52	U4	n/a (female)	n/a (female)	[0.988,1]	..	..	n/a (female)	n/a (female)	ds.half,ds.half,ds.half	S6110.E1.L1,S6110.E2.L1,S6110.E2.L2	S6110.E1.L1,S6110.E2.L1,S6110.E2.L2	..	PASS	-
I6299	I6299	24 (Khvalynsk-2, burial 18)	tooth	whole-genome analysis	First genome-wide ancient DNA data from this individual	Khokhlov, Alexander A.	Direct: IntCal20 (there is a freshwater reservoir effect of ~300-700 years at this site estimated based on direct dates on herbivore bones in two graves for which there is a direct date on human bone but this is not applied)	7028	73	5209-4958 calBCE (6125±20 BP, PSUAMS-2906)	45-55 yrs; male	Russia_Khvalynsk_Eneolithic_brother.I6739	Khvalynsk	Khvalynsk-2 (Saratov Oblast, Khvalynsky District, Khvalynsk town)	Russia	52.3534	48.0784	1240k	1	1	0.9797	636661	M	Samara Oblast, Volga River Valley, Khvalynsk II Family B (2 members) I6739-I6299 are brothers	22.9225	0	120	U2e2a1	Q-YP1669	Q1a2b~	[0.993,0.998]	0.067	0.412	[0.001,0.014]	[0.002,0.007]	ds.half	S6299.E1.L1	S6299.E1.L1	..	PASS	-
I6402	I6402	33 (Khvalynsk-2, burial 29)	petrous	whole-genome analysis	First genome-wide ancient DNA data from this individual	Khokhlov, Alexander A.	Direct: IntCal20 (there is a freshwater reservoir effect of ~300-700 years at this site estimated based on direct dates on herbivore bones in two graves for which there is a direct date on human bone but this is not applied)	6657	45	4789-4613 calBCE (5840±25 BP, PSUAMS-4150)	25-35 yrs; male	Russia_Khvalynsk_Eneolithic_father.or.son.I6741	Khvalynsk	Khvalynsk-2 (Saratov Oblast, Khvalynsky District, Khvalynsk town)	Russia	52.3534	48.0784	1240k	1	1	4.3379	856488	M	Samara Oblast, Volga River Valley, Khvalynsk II Family C (3 members) I6741-I6402 are father-son, and I6741-I6412 are 3rd degree relatives	0	0	244	H2a1	R-L754	R1b	[0.995,1.000]	0.094	0.418	[0.004,0.009]	[0.005,0.007]	ds.half	S6402.E1.L1	S6402.E1.L1	..	PASS	hapConX=[0.005,0.007]
I6403	I6403	23 (Khvalynsk-2, burial 13)	tooth	not used in whole-genome analysis - not included in whole genome population genetics analysis due to being a first degree relative of an individual with higher quality data	First genome-wide ancient DNA data from this individual	Khokhlov, Alexander A.	Direct: IntCal20 (there is a freshwater reservoir effect of ~300-700 years at this site estimated based on direct dates on herbivore bones in two graves for which there is a direct date on human bone but this is not applied)	6820	42	4945-4792 calBCE (5985±25 BP, PSUAMS-4200)	25-35 yrs; male	Russia_Khvalynsk_Eneolithic_father.I6406_brother.I0122	Khvalynsk	Khvalynsk-2 (Saratov Oblast, Khvalynsky District, Khvalynsk town)	Russia	52.3534	48.0784	1240k	1	1	0.0565121	55296	M	Khvalynsk-Khlopkhov Bugor cross-site Family (8 members: 7 from Khvalynsk II and 1 from Khloplov Bugor) I6301-I6107 have a 2nd or 3rd deg relation across sites; I0122-I6403-I6406 have an uncle-father-son relationship; the sibling pair I0122-I6403 are also (a) 2nd degree relatives of I6736 (who is thus a 3rd degree relative of I6406), (b) and 3rd degree relatives of I6738, I6109, and I6107; finally…	n/a (<300K SNPs)	n/a (<300K SNPs)	9.24	H2a	R-L754	R1b	[0.831,0.917]	0.101	0.444	n/a (9 SNPs)	n/a (<2000 X SNPs)	ds.half	S6403.E1.L1	S6403.E1.L1	..	QUESTIONABLE	mtcontam=[0.831,0.917]
I6404	I6404	25 (Khvalynsk-2, burial 19)	tooth	whole-genome analysis	First genome-wide ancient DNA data from this individual	Khokhlov, Alexander A.	Direct: IntCal20 (there is a freshwater reservoir effect of ~300-700 years at this site estimated based on direct dates on herbivore bones in two graves for which there is a direct date on human bone but this is not applied)	7199	49	5311-5084 calBCE (6260±25 BP, PSUAMS-4151)	25-30 yrs; female	Klo	Khvalynsk	Khvalynsk-2 (Saratov Oblast, Khvalynsky District, Khvalynsk town)	Russia	52.3534	48.0784	1240k,Twist1.4M	1	1	14.3426	1123982	F	n/a (no relatives detected)	9.7816	0	594.577	U5a1	n/a (female)	n/a (female)	[0.988,1]	0.099	0.006	n/a (female)	n/a (female)	ds.half	S6404.E1.L1	S6404.E1.L1	..	PASS	-
I6405	I6405	26 (Khvalynsk-2, burial 21)	tooth	whole-genome analysis	First genome-wide ancient DNA data from this individual	Khokhlov, Alexander A.	Direct: IntCal20 (there is a freshwater reservoir effect of ~300-700 years at this site estimated based on direct dates on herbivore bones in two graves for which there is a direct date on human bone but this is not applied)	6782	44	4934-4728 calBCE (5955±25 BP, PSUAMS-4152)	50-55 yrs; male	Kmed	Khvalynsk	Khvalynsk-2 (Saratov Oblast, Khvalynsky District, Khvalynsk town)	Russia	52.3534	48.0784	1240k,Twist1.4M	1	1	13.701	1122282	M	n/a (no relatives detected)	0	0	631.171	U5a2d	R-L389	R1b1a	[0.983,0.997]	0.121	0.402	[0.004,0.007]	[0.005,0.006]	ds.half	S6405.E1.L1	S6405.E1.L1	..	PASS	hapConX=[0.005,0.006]
I6406	I6406	27 (Khvalynsk-2, burial 22)	tooth	whole-genome analysis	First genome-wide ancient DNA data from this individual	Khokhlov, Alexander A.	Direct: IntCal20 (there is a freshwater reservoir effect of ~300-700 years at this site estimated based on direct dates on herbivore bones in two graves for which there is a direct date on human bone but this is not applied)	6775	43	4929-4726 calBCE (5950±25 BP, PSUAMS-4153)	40-45 yrs; male	Kmed	Khvalynsk	Khvalynsk-2 (Saratov Oblast, Khvalynsky District, Khvalynsk town)	Russia	52.3534	48.0784	1240k	1	1	4.12485	838632	M	Khvalynsk-Khlopkhov Bugor cross-site Family (8 members: 7 from Khvalynsk II and 1 from Khloplov Bugor) I6301-I6107 have a 2nd or 3rd deg relation across sites; I0122-I6403-I6406 have an uncle-father-son relationship; the sibling pair I0122-I6403 are also (a) 2nd degree relatives of I6736 (who is thus a 3rd degree relative of I6406), (b) and 3rd degree relatives of I6738, I6109, and I6107; finally…	6.6145	0	147	U4d	R-L754	R1b	[0.993,0.999]	0.125	0.418	[0.003,0.007]	[0.005,0.007]	ds.half	S6406.E1.L1	S6406.E1.L1	..	PASS	hapConX=[0.005,0.007]
I6407	I6407	28 (Khvalynsk-2, burial 24)	tooth	whole-genome analysis	First genome-wide ancient DNA data from this individual	Khokhlov, Alexander A.	Direct: IntCal20 (there is a freshwater reservoir effect of ~300-700 years at this site estimated based on direct dates on herbivore bones in two graves for which there is a direct date on human bone but this is not applied)	6831	42	4983-4795 calBCE (5995±25 BP, PSUAMS-4154)	20-25 yrs; male	Russia_Khvalynsk_Eneolithic_brother.I6734	Khvalynsk	Khvalynsk-2 (Saratov Oblast, Khvalynsky District, Khvalynsk town)	Russia	52.3534	48.0784	1240k	1	1	2.03009	755964	M	n/a (no relatives detected)	17.8865	0	77	U2e1b	Q-YP1669	Q1a2b~	[0.984,0.995]	0.15	0.419	[0.001,0.009]	[0.003,0.007]	ds.half	S6407.E1.L1	S6407.E1.L1	..	PASS	-
I6408	I6408	37 (Khvalynsk-2, burial 35)	tooth	not used in whole-genome analysis - not included in whole genome population genetics analysis due to being a first degree relative of an individual with higher quality data	First genome-wide ancient DNA data from this individual	Khokhlov, Alexander A.	Direct: IntCal20 (there is a freshwater reservoir effect of ~300-700 years at this site estimated based on direct dates on herbivore bones in two graves for which there is a direct date on human bone but this is not applied)	7058	62	5209-5006 calBCE (6150±25 BP, PSUAMS-4155)	40-50 yrs; male	Russia_Khvalynsk_Eneolithic_father.or.son.I6737	Khvalynsk	Khvalynsk-2 (Saratov Oblast, Khvalynsky District, Khvalynsk town)	Russia	52.3534	48.0784	1240k	1	1	4.00307	833447	M	Samara Oblast, Volga River Valley, Khvalynsk II Family D (2 members) I6408-I6737 have a father-son relationship	4.8526	0	130	U4a1	R-L754	R1b	[0.981,0.992]	0.126	0.419	[0.002,0.007]	[0.004,0.007]	ds.half	S6408.E1.L1	S6408.E1.L1	..	PASS	-
I6412	I6412	38 (Khvalynsk-2, burial 38)	tooth	whole-genome analysis	First genome-wide ancient DNA data from this individual	Khokhlov, Alexander A.	Direct: IntCal20 (there is a freshwater reservoir effect of ~300-700 years at this site estimated based on direct dates on herbivore bones in two graves for which there is a direct date on human bone but this is not applied)	6556	45	4695-4508 calBCE (5755±25 BP, PSUAMS-4156)	7-8 yrs	Khi	Khvalynsk	Khvalynsk-2 (Saratov Oblast, Khvalynsky District, Khvalynsk town)	Russia	52.3534	48.0784	1240k	1	1	4.16828	841959	M	Samara Oblast, Volga River Valley, Khvalynsk II Family C (3 members) I6741-I6402 are father-son, and I6741-I6412 are 3rd degree relatives	10.2809	0	220	H13a2a	R-L754	R1b	[0.996,1.000]	0.069	0.421	[0.002,0.006]	[0.002,0.005]	ds.half	S6412.E1.L1	S6412.E1.L1	..	PASS	-
I6734	I6734	29 (Khvalynsk-2, burial 25)	petrous	whole-genome analysis	First genome-wide ancient DNA data from this individual	Khokhlov, Alexander A.	Direct: IntCal20 (there is a freshwater reservoir effect of ~300-700 years at this site estimated based on direct dates on herbivore bones in two graves for which there is a direct date on human bone but this is not applied)	6525	47	4678-4494 calBCE (5730±25 BP, PSUAMS-4162)	8-9 yrs	Khi	Khvalynsk	Khvalynsk-2 (Saratov Oblast, Khvalynsky District, Khvalynsk town)	Russia	52.3534	48.0784	1240k	1	1	3.89624	836455	F	n/a (no relatives detected)	10.6048	0	163	U2e1b	n/a (female)	n/a (female)	[0.989,0.998]	0.11	0.014	n/a (female)	n/a (female)	ds.half	S6734.E1.L1	S6734.E1.L1	..	PASS	-
I6735	I6735	30 (Khvalynsk-2, burial 26)	petrous	whole-genome analysis	First genome-wide ancient DNA data from this individual	Khokhlov, Alexander A.	Direct: IntCal20 (there is a freshwater reservoir effect of ~300-700 years at this site estimated based on direct dates on herbivore bones in two graves for which there is a direct date on human bone but this is not applied)	6981	71	5206-4935 calBCE (6100±25 BP, PSUAMS-4163)	17-22 yrs; female?	Kmed	Khvalynsk	Khvalynsk-2 (Saratov Oblast, Khvalynsky District, Khvalynsk town)	Russia	52.3534	48.0784	1240k	1	1	4.27817	846495	M	n/a (no relatives detected)	0	0	215	U4a	J-CTS1026	J1	[0.991,0.998]	0.095	0.418	[0.003,0.007]	[0.005,0.007]	ds.half	S6735.E1.L1	S6735.E1.L1	..	PASS	hapConX=[0.005,0.007]
I6736	I6736	31 (Khvalynsk-2, burial 27)	petrous	whole-genome analysis	First genome-wide ancient DNA data from this individual	Khokhlov, Alexander A.	Direct: IntCal20 (there is a freshwater reservoir effect of ~300-700 years at this site estimated based on direct dates on herbivore bones in two graves for which there is a direct date on human bone but this is not applied)	6837	42	4987-4797 calBCE (6000±25 BP, PSUAMS-4304)	35-45 yrs; male	Kmed	Khvalynsk	Khvalynsk-2 (Saratov Oblast, Khvalynsky District, Khvalynsk town)	Russia	52.3534	48.0784	1240k	1	1	4.32685	847397	M	Khvalynsk-Khlopkhov Bugor cross-site Family (8 members: 7 from Khvalynsk II and 1 from Khloplov Bugor) I6301-I6107 have a 2nd or 3rd deg relation across sites; I0122-I6403-I6406 have an uncle-father-son relationship; the sibling pair I0122-I6403 are also (a) 2nd degree relatives of I6736 (who is thus a 3rd degree relative of I6406), (b) and 3rd degree relatives of I6738, I6109, and I6107; finally…	15.652	0	209	U5a1a1	R-L754	R1b	[0.994,1.000]	0.101	0.42	[0.003,0.007]	[0.004,0.006]	ds.half	S6736.E1.L1	S6736.E1.L1	..	PASS	-
I6737	I6737	32 (Khvalynsk-2, burial 28)	petrous	whole-genome analysis	First genome-wide ancient DNA data from this individual	Khokhlov, Alexander A.	Direct: IntCal20 (there is a freshwater reservoir effect of ~300-700 years at this site estimated based on direct dates on herbivore bones in two graves for which there is a direct date on human bone but this is not applied)	6625	45	4783-4555 calBCE (5820±25 BP, PSUAMS-4545)	25-35 yrs; male	Khi	Khvalynsk	Khvalynsk-2 (Saratov Oblast, Khvalynsky District, Khvalynsk town)	Russia	52.3534	48.0784	1240k	1	1	4.16246	846020	M	Samara Oblast, Volga River Valley, Khvalynsk II Family D (2 members) I6408-I6737 have a father-son relationship	9.3734	0	199	U5a1a2	R-L754	R1b	[0.993,1.000]	0.096	0.422	[0.003,0.007]	[0.005,0.008]	ds.half	S6737.E1.L1	S6737.E1.L1	..	PASS	hapConX=[0.005,0.008]
I6738	I6738	56 (Khvalynsk-2, burial 31)	petrous	whole-genome analysis	First genome-wide ancient DNA data from this individual	Khokhlov, Alexander A.	Direct: IntCal20 (there is a freshwater reservoir effect of ~300-700 years at this site estimated based on direct dates on herbivore bones in two graves for which there is a direct date on human bone but this is not applied)	6748	42	4889-4722 calBCE (5930±25 BP, PSUAMS-4305)	20-30 yrs; male	Kmed	Khvalynsk	Khvalynsk-2 (Saratov Oblast, Khvalynsky District, Khvalynsk town)	Russia	52.3534	48.0784	1240k	1	1	4.21871	850720	M	Khvalynsk-Khlopkhov Bugor cross-site Family (8 members: 7 from Khvalynsk II and 1 from Khloplov Bugor) I6301-I6107 have a 2nd or 3rd deg relation across sites; I0122-I6403-I6406 have an uncle-father-son relationship; the sibling pair I0122-I6403 are also (a) 2nd degree relatives of I6736 (who is thus a 3rd degree relative of I6406), (b) and 3rd degree relatives of I6738, I6109, and I6107; finally…	4.8875	0	128	R1b1	R-V1636	R1b1a2	[0.983,0.992]	0.086	0.419	[0.003,0.007]	[0.003,0.005]	ds.half	S6738.E1.L1	S6738.E1.L1	..	PASS	-
I6739	I6739	35 (Khvalynsk-2, burial 33)	petrous	whole-genome analysis	First genome-wide ancient DNA data from this individual	Khokhlov, Alexander A.	Direct: IntCal20 (there is a freshwater reservoir effect of ~300-700 years at this site estimated based on direct dates on herbivore bones in two graves for which there is a direct date on human bone but this is not applied)	6415	41	4540-4369 calBCE (5640±25 BP, PSUAMS-4164)	45-55 yrs; male	Khi	Khvalynsk	Khvalynsk-2 (Saratov Oblast, Khvalynsky District, Khvalynsk town)	Russia	52.3534	48.0784	1240k	1	1	4.26122	848176	M	Samara Oblast, Volga River Valley, Khvalynsk II Family B (2 members) I6739-I6299 are brothers	12.152	0	164	U2e2a1	Q-YP1669	Q1a2b~	[0.991,0.998]	0.123	0.417	[0.004,0.009]	[0.005,0.007]	ds.half	S6739.E1.L1	S6739.E1.L1	..	PASS	hapConX=[0.005,0.007]
I6740	I6740	36 (Khvalynsk-2, burial 34)	petrous	whole-genome analysis	First genome-wide ancient DNA data from this individual	Khokhlov, Alexander A.	Direct: IntCal20 (there is a freshwater reservoir effect of ~300-700 years at this site estimated based on direct dates on herbivore bones in two graves for which there is a direct date on human bone but this is not applied)	6971	68	5206-4909 calBCE (6095±25 BP, PSUAMS-4306)	25-30 yrs; male	Klo	Khvalynsk	Khvalynsk-2 (Saratov Oblast, Khvalynsky District, Khvalynsk town)	Russia	52.3534	48.0784	1240k	1	1	4.17103	847581	M	n/a (no relatives detected)	10.8346	0	264	..	Q-YP1669	Q1a2b~	[0.992,1.000]	0.105	0.419	[0.003,0.008]	[0.004,0.006]	ds.half	S6740.E1.L1	S6740.E1.L1	..	PASS	-
I6741	I6741	34 (Khvalynsk-2, burial 30)	petrous	whole-genome analysis	First genome-wide ancient DNA data from this individual	Khokhlov, Alexander A.	Direct: IntCal20 (there is a freshwater reservoir effect of ~300-700 years at this site estimated based on direct dates on herbivore bones in two graves for which there is a direct date on human bone but this is not applied)	6820	42	4945-4792 calBCE (5985±25 BP, PSUAMS-4223)	45-55 yrs; male	Khi	Khvalynsk	Khvalynsk-2 (Saratov Oblast, Khvalynsky District, Khvalynsk town)	Russia	52.3534	48.0784	1240k,Twist1.4M	1	1	8.58979	1072446	M	Samara Oblast, Volga River Valley, Khvalynsk II Family C (3 members) I6741-I6402 are father-son, and I6741-I6412 are 3rd degree relatives	9.1354	0	329.081	U4b1	R-L389	R1b1a	[0.984,0.997]	0.122	0.415	[0.005,0.008]	[0.005,0.007]	ds.half	S6741.E1.L1	S6741.E1.L1	..	PASS	ANGSD=[0.005,0.008], hapConX=[0.005,0.007]
I7487	I7487	50 (Kiziliskiy, kurgan 2a)	petrous	whole-genome analysis	First genome-wide ancient DNA data from this individual	Khokhlov, Alexander A.	Direct: IntCal20	4726	62	2887-2671 calBCE (4185±25 BP, PSUAMS-4270)	25-30 yrs; male	Russia_Chelyabinsk_EBA_Yamnaya	Yamnaya	Kiziliskiy (Chelyabinsk Oblast, Kizilsky District)	Russia	52.7022	58.9198	1240k	1	1	3.84988	807988	M	n/a (no relatives detected)	13.9562	0	287	N1a1a1a1	R-Z2108	R1b1a1b1b3	[0.992,0.998]	0.078	0.424	[0.003,0.008]	[0.004,0.007]	ds.half	S7487.E1.L1	S7487.E1.L1	..	PASS	-
I7488	I7488	51 (Kiziliskiy, burial 3, ind. 6)	petrous	whole-genome analysis	First genome-wide ancient DNA data from this individual	Khokhlov, Alexander A.	Direct: IntCal20	4725	60	2883-2673 calBCE (4180±20 BP, PSUAMS-4271)	9-12 yrs	Russia_Chelyabinsk_EBA_Yamnaya	Yamnaya	Kiziliskiy (Chelyabinsk Oblast, Kizilsky District)	Russia	52.7022	58.9198	1240k	1	1	4.39273	853415	M	n/a (no relatives detected)	32.3731	0	340	T1a1	R-KMS67	R1b1a1b1b3	[0.995,0.999]	0.052	0.419	[0.002,0.006]	[0.003,0.005]	ds.half	S7488.E1.L1	S7488.E1.L1	..	PASS	-
I7483	I7483	52 (Kiziliskiy-1, kurgan 1, burial 1)	petrous	whole-genome analysis	First genome-wide ancient DNA data from this individual	Khokhlov, Alexander A.	Direct: IntCal20	4721	61	2881-2671 calBCE (4175±20 BP, PSUAMS-4266)	20-25 yrs; male	Russia_Chelyabinsk_EBA_Yamnaya	Yamnaya	Kiziliskiy-1 (Chelyabinsk Oblast, Kizilsky District)	Russia	52.7022	58.9198	1240k	1	1	4.03329	848129	M	Chelyabinsk, Kiziliskii Family A (2 members) I7483-I7484 have a 2nd or 3rd relation to each other	38.0934	0	302	J1b1a1	R-KMS67	R1b1a1b1b3	[0.993,0.998]	0.065	0.42	[0.002,0.006]	[0.004,0.007]	ds.half	S7483.E1.L1	S7483.E1.L1	..	PASS	-
I7484	I7484	53 (Kiziliskiy-1)	petrous	whole-genome analysis	First genome-wide ancient DNA data from this individual	Khokhlov, Alexander A.	Direct: IntCal20	4721	61	2881-2671 calBCE (4175±20 BP, PSUAMS-4267)	17-22 yrs; female	Russia_Chelyabinsk_EBA_Yamnaya	Yamnaya	Kiziliskiy-1 (Chelyabinsk Oblast, Kizilsky District)	Russia	52.7022	58.9198	1240k	1	1	3.81166	832422	F	Chelyabinsk, Kiziliskii Family A (2 members) I7483-I7484 have a 2nd or 3rd relation to each other	48.0821	0	228	T2a1a	n/a (female)	n/a (female)	[0.994,0.999]	0.072	0.015	n/a (female)	n/a (female)	ds.half	S7484.E1.L1	S7484.E1.L1	..	PASS	-
I7486	I7486	49 (Kiziliskiy-3, kurgan 1)	petrous	whole-genome analysis	First genome-wide ancient DNA data from this individual	Khokhlov, Alexander A.	Direct: IntCal20	4709	65	2877-2635 calBCE (4160±20 BP, PSUAMS-4269)	mature; male	Russia_Chelyabinsk_EBA_Yamnaya	Yamnaya	Kiziliskiy-3 (Chelyabinsk Oblast, Kizilsky District)	Russia	52.7022	58.9198	1240k	1	1	3.60765	824852	M	n/a (no relatives detected)	28.0585	0	254	W3a1a	R-KMS67	R1b1a1b1b3	[0.991,0.997]	0.076	0.422	[0.002,0.007]	[0.003,0.006]	ds.half	S7486.E1.L1	S7486.E1.L1	..	PASS	-
I10034	I10034	(Krasikovo, kurgan 3, burial 3)	tooth	whole-genome analysis	First genome-wide ancient DNA data from this individual	Khokhlov, Alexander A.; Kitov, Egor P.	Direct: IntCal20	4711	66	2881-2633 calBCE (4165±25 BP, PSUAMS-10771)	..	Russia_Ural_EBA_Yamnaya	Yamnaya	Krasikovo (Orenburg Oblast, Krasnogvardeyskiy District)	Russia	52.823	53.6542	1240k,Twist1.4M	3	3	1.06356	691873	M	n/a (no relatives detected)	..	..	431.931	U5a1b	R-Z2103	R1b1a1b1	[0.983,0.997]	0.085	0.358	[0.002,0.013]	[0.005,0.01]	ds.half,ds.half,ds.half	S10034.E1.L1,S10034.E1.L2,S10034.E1.L3	S10034.E1.L1,S10034.E1.L2,S10034.E1.L3	..	PASS	hapConX=[0.005,0.01]
I10033	I10033	(Krasikovo, kurgan 2, burial 2)	tooth	whole-genome analysis	First genome-wide ancient DNA data from this individual	Khokhlov, Alexander A.; Kitov, Egor P.	Direct: IntCal20	4758	62	2900-2697 calBCE (4215±25 BP, PSUAMS-6152)	30-40 yrs; female	Russia_Ural_EBA_Yamnaya	Yamnaya	Krasikovo (Orenburg Oblast, Krasnogvardeysky District)	Russia	52.823	53.6542	1240k	1	1	1.42143	690904	F	n/a (no relatives detected)	30.9458	0	174	T1a1	n/a (female)	n/a (female)	[0.993,0.999]	0.069	0.005	n/a (female)	n/a (female)	ds.half	S10033.E1.L1	S10033.E1.L1	..	PASS	-
I12241	I12241	(Krasikovo, kurgan 1, burial 1)	petrous	whole-genome analysis	First genome-wide ancient DNA data from this individual	Khokhlov, Alexander A.; Kitov, Egor P.	Direct: IntCal20	4652	88	2858-2577 calBCE (4110±20 BP, PSUAMS-10776)	30-35 yrs; male	Russia_Ural_EBA_Yamnaya_contam	Yamnaya/Poltavka	Krasikovo (Orenburg Oblast, Krasnogvardeysky District)	Russia	52.823	53.6542	1240k	1	1	0.0737825	72510	M	n/a (no relatives detected)	n/a (<300K SNPs)	n/a (<300K SNPs)	8.199	H2a1	R-M269	R1b1a1b	[0.843,0.947]	0.245	0.392	n/a (18 SNPs)	n/a (<2000 X SNPs)	ds.half	S12241.E1.L1	S12241.E1.L1	..	QUESTIONABLE	mtcontam=[0.843,0.947]
I12242	I12242	(Krasikovo, kurgan 2, burial 1)	petrous	whole-genome analysis	First genome-wide ancient DNA data from this individual	Khokhlov, Alexander A.; Kitov, Egor P.	Context: IntCal20 dates of 2625-2469 calBCE (4130±40, Ki-19485) on human bone and 2874-2578 calBCE (4030±30, Ki-19480) on wood; ignore date of 1666-1950 calCE (165±15 BP, PSUAMS-6199) as this individual has a Yamnaya archaeological context and has six Yamnaya IBD cousins	4625	130	2900-2450 BCE	30-40 yrs; male	Russia_Ural_EBA_Yamnaya	Yamnaya	Krasikovo (Orenburg Oblast, Krasnogvardeysky District)	Russia	52.823	53.6542	1240k	1	1	5.09002	897321	M	n/a (no relatives detected)	55.5826	0	520.4	U5a1a1	R-Y87909	R1b1a1b1b3	[0.982,0.998]	0.131	0.413	[0.002,0.005]	[0.003,0.005]	ds.half	S12242.E1.L1	S12242.E1.L1	..	PASS	-
I12243	I12243	(Krasikovo, kurgan 3, burial 4)	petrous	whole-genome analysis	First genome-wide ancient DNA data from this individual	Khokhlov, Alexander A.; Kitov, Egor P.	Direct: IntCal20	4621	90	2851-2506 calBCE (4095±20 BP, PSUAMS-10737)	30-35 yrs; male	Russia_Ural_EBA_Yamnaya	Yamnaya	Krasikovo (Orenburg Oblast, Krasnogvardeysky District)	Russia	52.823	53.6542	1240k	1	1	1.90518	775255	M	n/a (no relatives detected)	16.2343	0	231.6	H6a1a	R-KMS67	R1b1a1b1b3	[0.985,0.999]	0.249	0.394	[0.003,0.01]	[0.004,0.009]	ds.half	S12243.E1.L1	S12243.E1.L1	..	PASS	-
I11838	I11838	(Krasnosamarskoe-4, kurgan 7, burial 5)	petrous	whole-genome analysis	First genome-wide ancient DNA data from this individual	Khokhlov, Alexander A.; Kitov, Egor P.	Direct: IntCal20	4602	92	2851-2498 calBCE (4085±25 BP, PSUAMS-10774)	55-65 yrs; male	Russia_Volga_EBA_Yamnaya	Yamnaya	Krasnosamarskoe-4 (Samara Oblast, Kinel District, Krasnosamarskoe Village)	Russia	53.0895	50.8093	1240k	1	1	5.64935	790043	M	n/a (no relatives detected)	19.5448	0	1482	U5a1a1	R-L51	R1b1a1b1a	[0.983,0.997]	0.107	0.415	[0.003,0.007]	[0.003,0.005]	ds.half	S11838.Y1.E1.L1	S11838.Y1.E1.L1	..	PASS	-
I6882_d	I6882	StPet117 (MAE_6557_102, Krestovy, 1962, kurgan 1, burial 8)	bone (long bone)	whole-genome analysis	First genome-wide ancient DNA data from this individual	Pinhasi, Ron; Moiseyev, Vyacheslav; Khartanovich, Valeri I.	Context: Archaeological	4850	231	3300-2500 BCE	35-45 yrs; male	Russia_Don_EBA_Yamnaya	Yamnaya	Krestovy (Rostov Oblast, Aksaysky District, near Alitub village)	Russia	47.22	40.1	1240k	1	1	0.0143503	15058	M	n/a (no relatives detected)	n/a (<300K SNPs)	n/a (<300K SNPs)	12.8637	K1a19a	..	..	..	..	..	n/a (not computed)	n/a (<2000 X SNPs)	ds.half	S6882.E1.L1	S6882.E1.L1	..	PASS	-
I6884	I6884	StPet118 (MAE_6557_103, Krestovy, 1962, kurgan 2, burial 6)	cochlea	whole-genome analysis	First genome-wide ancient DNA data from this individual	Pinhasi, Ron; Moiseyev, Vyacheslav; Khartanovich, Valeri I.	Direct: IntCal20	4614	92	2852-2500 calBCE (4090±25 BP, PSUAMS-7871)	25-35 yrs; male	Russia_Don_EBA_Yamnaya_A	Yamnaya	Krestovy (Rostov Oblast, Aksaysky District, near Alitub village)	Russia	47.22	40.1	1240k,Twist1.4M	4	4	0.848973	549214	M	n/a (no relatives detected)	..	..	54.106	T1a1	R-L51	R1b1a1b1a	[0.923,0.957]	0.266	0.358	[0,0.013]	[0.008,0.018]	ds.half,ds.half,ds.half,ds.half	S6884.E1.L1,S6884.E1.L4,S6884.E1.L3,S6884.E1.L2	S6884.E1.L1,S6884.E1.L4,S6884.E1.L3,S6884.E1.L2	..	PASS	hapConX=[0.008,0.018]
I8950	I8950	(Krivyansky-7, kurgan 2, burial 8)	tooth	whole-genome analysis	First genome-wide ancient DNA data from this individual	Kitov, Egor P.; Khokhlov, Alexander A.	Direct: IntCal20	4794	57	2907-2704 calBCE (4235±25 BP, PSUAMS-8549)	..	Russia_Don_EBA_Yamnaya_A	Yamnaya	Krivyansky-7 (Rostov Oblast, Oktyabrsky District, Krivyanskaya Village)	Russia	47.4133	40.1802	1240k,Twist1.4M	6	6	0.634579	482969	M	n/a (no relatives detected)	..	..	99.456	H41a	R-M269	R1b1a1b	[0.978,0.997]	0.141	0.359	[0,0.016]	[0,0.006]	ds.half,ds.half,ds.half,ds.half,ds.half,ds.half	S8950.E1.L1,S8950.E1.L2,S8950.E1.L3,S8950.E1.L4,S8950.E1.L5,S8950.E1.L6	S8950.E1.L1,S8950.E1.L2,S8950.E1.L3,S8950.E1.L4,S8950.E1.L5,S8950.E1.L6	..	PASS	-
I11828_alt	I11828	(Krivyansky-9, kurgan 1, burial 19)	tooth	whole-genome analysis	First genome-wide ancient DNA data from this individual	Kitov, Egor P.; Khokhlov, Alexander A.	Direct: on sample S11828; IntCal20	6257	35	4359-4251 calBCE (5465±30 BP, PSUAMS-7866)	..	Krivyansky	Serednii Stih	Krivyansky-9 (Rostov Oblast, Oktyabrsky District, Krivyanskaya Village)	Russia	47.4133	40.1802	1240k,Twist1.4M	2	2	3.25652	848421	M	n/a (no relatives detected)	4.83892	0	609.428	T2a1b	J-M319	J2a1a1a2b1b	[0.983,0.995]	0.172	0.393	[0.002,0.006]	[0.003,0.006]	ds.half,ds.half	S11828.Y1.E1.L1,S31755.Y1.E1.L1	S11828.Y1.E1.L1,S31755.Y1.E1.L1	..	PASS	-
I11829	I11829	(Krivyansky-9, kurgan 1, burial 27)	petrous	whole-genome analysis	First genome-wide ancient DNA data from this individual	Kitov, Egor P.; Khokhlov, Alexander A.	Direct: IntCal20	5082	109	3330-2933 calBCE (4440±25 BP, PSUAMS-7867)	..	Russia_Don_EBA_Yamnaya_C	Maikop	Krivyansky-9 (Rostov Oblast, Oktyabrsky District, Krivyanskaya Village)	Russia	47.4133	40.1802	1240k	1	1	4.68409	765808	F	n/a (no relatives detected)	21.027	0	960	U3a2	n/a (female)	n/a (female)	[0.976,0.992]	0.169	0.009	n/a (female)	n/a (female)	ds.half	S11829.Y1.E1.L1	S11829.Y1.E1.L1	..	PASS	-
I12685	I12685	(Krivyansky-9, kurgan 4, burial 20, skeleton A)	petrous	whole-genome analysis	First genome-wide ancient DNA data from this individual	Kitov, Egor P.; Batieva, Elena; Kitova, Alexandera; Khokhlov, Alexander A.; Fayfert, Anatoliy	Direct: IntCal20	4851	19	2926-2877 calBCE (4285±25 BP, PSUAMS-8589)	..	Russia_Don_EBA_Yamnaya	Yamnaya	Krivyansky-9 (Rostov Oblast, Oktyabrsky District, Krivyanskaya Village)	Russia	47.4133	40.1802	1240k	1	1	4.04044	889025	M	n/a (no relatives detected)	20.0081	20.0081	611.1	T2a1b1	I-L699	I2a1b1a2a2a	[0.965,0.984]	0.096	0.458	[0.003,0.007]	[0.005,0.008]	ds.half	S12685.E1.L1	S12685.E1.L1	..	PASS	hapConX=[0.005,0.008]
I12686	I12686	(Krivyansky-9, kurgan 4, burial 21, skeleton A)	petrous	whole-genome analysis	First genome-wide ancient DNA data from this individual	Kitov, Egor P.; Batieva, Elena; Kitova, Alexandera; Khokhlov, Alexander A.; Fayfert, Anatoliy	Direct: IntCal20, R_Combine WARNING two dates are slightly inconsistent at p=0.03	5175	83	3364-3103 calBCE (4533±18 BP) [R_Combine: (4495±25 BP, PSUAMS-7979), (4570±25 BP, PSUAMS-10815)]	..	Russia_Don_EBA_Yamnaya	Yamnaya	Krivyansky-9 (Rostov Oblast, Oktyabrsky District, Krivyanskaya Village)	Russia	47.4133	40.1802	1240k	1	1	4.05328	902139	M	n/a (no relatives detected)	0	0	621.7	U4a1	I-L699	I2a1b1a2a2a	[0.987,0.998]	0.09	0.455	[0.005,0.009]	[0.003,0.006]	ds.half	S12686.E1.L1	S12686.E1.L1	..	PASS	ANGSD=[0.005,0.009], hapConX=[0.003,0.006]
I24092	I12686	(Krivyansky-9, kurgan 4, burial 21, skeleton A)	petrous	whole-genome analysis	First genome-wide ancient DNA data from this individual	Kitov, Egor P.; Batieva, Elena; Kitova, Alexandera; Khokhlov, Alexander A.; Fayfert, Anatoliy	Direct: IntCal20, R_Combine WARNING two dates are slightly inconsistent at p=0.03	5175	83	3364-3103 calBCE (4533±18 BP) [R_Combine: (4495±25 BP, PSUAMS-7979), (4570±25 BP, PSUAMS-10815)]	..	Russia_Don_EBA_Yamnaya_A	Yamnaya	Krivyansky-9 (Rostov Oblast, Oktyabrsky District, Krivyanskaya Village)	Russia	47.4133	40.1802	1240k	1	1	0.252406	181941	M	n/a (no relatives detected)	n/a (<300K SNPs)	n/a (<300K SNPs)	18.08	U4a1	I-L699	I2a1b1a2a2a	[0.959,0.991]	0.081	0.457	[0.000,0.019]	[0,0.005]	ds.half	S24092.Y1.E1.L1	S24092.Y1.E1.L1	..	PASS	-
I12687	I12687	(Krivyansky-9, kurgan 4, burial 21, skeleton C)	petrous	whole-genome analysis	First genome-wide ancient DNA data from this individual	Kitov, Egor P.; Batieva, Elena; Kitova, Alexandera; Khokhlov, Alexander A.; Fayfert, Anatoliy	Direct: IntCal20	4775	61	2904-2701 calBCE (4225±25 BP, PSUAMS-7980)	..	Russia_Don_EBA_Yamnaya	Yamnaya	Krivyansky-9 (Rostov Oblast, Oktyabrsky District, Krivyanskaya Village)	Russia	47.4133	40.1802	1240k	1	1	3.71606	879409	M	n/a (no relatives detected)	10.3919	0	396.3	T2a1a	I-L699	I2a1b1a2a2a	[0.991,0.998]	0.1	0.456	[0.002,0.005]	[0.003,0.006]	ds.half	S12687.E1.L1	S12687.E1.L1	..	PASS	-
I24085	I24085	(Krivyansky-9, kurgan 4, burial 19, ind. A)	petrous	whole-genome analysis	First genome-wide ancient DNA data from this individual	Kitov, Egor P.; Batieva, Elena; Kitova, Alexandera; Khokhlov, Alexander A.; Fayfert, Anatoliy	Direct: IntCal20	4715	65	2882-2636 calBCE (4170±25 BP, PSUAMS-10742)	..	Russia_Don_EBA_Yamnaya	Yamnaya	Krivyansky-9 (Rostov Oblast, Oktyabrsky District, Krivyanskaya Village)	Russia	47.4133	40.1802	1240k	1	1	1.28447	454812	M	n/a (no relatives detected)	4.8591	0	52.83	U5a1a1	I-L699	I2a1b1a2a2a	[0.986,0.999]	0.113	0.471	[0.000,0.008]	[0.001,0.006]	ds.half	S24085.Y1.E1.L1	S24085.Y1.E1.L1	..	PASS	-
I24086	I24086	(Krivyansky-9, kurgan 4, burial 19, unidentified skeleton)	petrous	whole-genome analysis	First genome-wide ancient DNA data from this individual	Kitov, Egor P.; Khokhlov, Alexander A.	Direct: IntCal20	4879	36	3011-2887 calBCE (4315±25 BP, PSUAMS-10810)	..	Russia_Don_EBA_Yamnaya	Yamnaya	Krivyansky-9 (Rostov Oblast, Oktyabrsky District, Krivyanskaya Village)	Russia	47.4133	40.1802	1240k	1	1	6.73289	788376	M	n/a (no relatives detected)	68.4409	33.3101	161.3	R1a1a	I-L699	I2a1b1a2a2a	[0.990,0.999]	0.115	0.449	[0.002,0.005]	[0.003,0.005]	ds.half	S24086.Y1.E1.L1	S24086.Y1.E1.L1	..	PASS	-
I24087_d	I24087	(Krivyansky-9, kurgan 4, burial 20, ind. C)	petrous	whole-genome analysis	First genome-wide ancient DNA data from this individual	Kitov, Egor P.; Batieva, Elena; Kitova, Alexandera; Khokhlov, Alexander A.; Fayfert, Anatoliy	Direct: IntCal20	4891	41	3013-2889 calBCE (4320±30 BP, PSUAMS-10743)	..	Russia_Don_EBA_Yamnaya_A	Yamnaya	Krivyansky-9 (Rostov Oblast, Oktyabrsky District, Krivyanskaya Village)	Russia	47.4133	40.1802	1240k	1	1	0.125623	98308	F	n/a (no relatives detected)	n/a (<300K SNPs)	n/a (<300K SNPs)	3.52158	U5a2b	n/a (female)	n/a (female)	..	..	0.028	n/a (female)	n/a (female)	ds.half	S24087.Y1.E1.L1	S24087.Y1.E1.L1	..	PASS	-
I24088	I24088	(Krivyansky-9, kurgan 4, burial 20, ind. B)	petrous	whole-genome analysis	First genome-wide ancient DNA data from this individual	Kitov, Egor P.; Batieva, Elena; Kitova, Alexandera; Khokhlov, Alexander A.; Fayfert, Anatoliy	Direct: IntCal20	4848	19	2921-2878 calBCE (4280±25 BP, PSUAMS-10811)	..	Russia_Don_EBA_Yamnaya	Yamnaya	Krivyansky-9 (Rostov Oblast, Oktyabrsky District, Krivyanskaya Village)	Russia	47.4133	40.1802	1240k	1	1	1.58688	492283	M	n/a (no relatives detected)	5.8092	0	64.35	T2a1a	I-L699	I2a1b1a2a2a	[0.985,0.996]	0.102	0.468	[0.000,0.006]	[0,0.003]	ds.half	S24088.Y1.E1.L1	S24088.Y1.E1.L1	..	PASS	-
I24089	I24089	(Krivyansky-9, kurgan 4, burial 21, ind. E)	petrous	whole-genome analysis	First genome-wide ancient DNA data from this individual	Kitov, Egor P.; Khokhlov, Alexander A.	Direct: IntCal20	4851	19	2926-2877 calBCE (4285±25 BP, PSUAMS-10812)	..	Russia_Don_EBA_Yamnaya	Yamnaya	Krivyansky-9 (Rostov Oblast, Oktyabrsky District, Krivyanskaya Village)	Russia	47.4133	40.1802	1240k	1	1	4.48968	684752	M	n/a (no relatives detected)	32.1463	0	119.6	U4a2	I-L699	I2a1b1a2a2a	[0.986,0.999]	0.07	0.461	[0.003,0.008]	[0.003,0.006]	ds.half	S24089.Y1.E1.L1	S24089.Y1.E1.L1	..	PASS	-
I24090	I24090	(Krivyansky-9, kurgan 4, burial 21, skull A)	petrous	whole-genome analysis	First genome-wide ancient DNA data from this individual	Kitov, Egor P.; Khokhlov, Alexander A.	Direct: IntCal20	4851	19	2926-2877 calBCE (4285±25 BP, PSUAMS-10813)	..	Russia_Don_EBA_Yamnaya	Yamnaya	Krivyansky-9 (Rostov Oblast, Oktyabrsky District, Krivyanskaya Village)	Russia	47.4133	40.1802	1240k	1	1	8.81632	844752	M	n/a (no relatives detected)	32.2303	0	195.3	H15a1	I-L699	I2a1b1a2a2a	[0.972,0.991]	0.091	0.442	[0.003,0.005]	[0.003,0.004]	ds.half	S24090.Y1.E1.L1	S24090.Y1.E1.L1	..	PASS	-
I24091	I24091	(Krivyansky-9, kurgan 4, burial 21, skull B)	petrous	whole-genome analysis	First genome-wide ancient DNA data from this individual	Kitov, Egor P.; Khokhlov, Alexander A.	Direct: IntCal20	4891	41	3013-2889 calBCE (4320±30 BP, PSUAMS-10814)	..	Russia_Don_EBA_Yamnaya	Yamnaya	Krivyansky-9 (Rostov Oblast, Oktyabrsky District, Krivyanskaya Village)	Russia	47.4133	40.1802	1240k	1	1	1.87321	522485	M	n/a (no relatives detected)	20.2058	0	90.67	U5a1g1	I-L699	I2a1b1a2a2a	[0.962,0.988]	0.089	0.465	[0.001,0.005]	[0,0.003]	ds.half	S24091.Y1.E1.L1	S24091.Y1.E1.L1	..	PASS	-
I26435	I26435	(Krivyansky-9, kurgan 3, burial 16)	ossicle	not used in whole-genome analysis - published in this paper because of thematic relevance but not included in whole genome population genetic analysis	First genome-wide ancient DNA data from this individual	Khokhlov, Alexander A.; Kitov, Egor P.	Direct: IntCal20	4834	31	2916-2781 calBCE (4260±25 BP, PSUAMS-10818)	..	Russia_EBA_Srubnaya_o1	Catacomb	Krivyansky-9 (Rostov Oblast, Oktyabrsky District, Krivyanskaya Village)	Russia	47.4133	40.1802	1240k	1	1	7.68556	792657	M	n/a (no relatives detected)	9.5601	0	131	U2e2a	R-M12149	R1b1a1b1b	[0.986,0.997]	0.145	0.451	[0.002,0.006]	[0.003,0.005]	ds.half	S26435.Y1.E1.L1	S26435.Y1.E1.L1	..	PASS	-
I26638	I26638	(Krivyansky-9, kurgan 4, burial 27)	tooth | petrous	whole-genome analysis	First genome-wide ancient DNA data from this individual	Kitov, Egor P.; Khokhlov, Alexander A.	Direct: IntCal20	4731	61	2889-2672 calBCE (4190±25 BP, PSUAMS-10746)	..	Russia_Don_EBA_Yamnaya	Catacomb	Krivyansky-9 (Rostov Oblast, Oktyabrsky District, Krivyanskaya Village)	Russia	47.4133	40.1802	1240k	2	2	9.04202	936407	M	n/a (no relatives detected)	7.0734	0	270.895	W3a1	R-M12149	R1b1a1b1b	[0.986,0.998]	0.114	0.429	[0.002,0.004]	[0.003,0.004]	ds.half,ds.half	S26638.Y1.E1.L1,S26784.Y1.E1.L1	S26638.Y1.E1.L1,S26784.Y1.E1.L1	..	PASS	-
I26778	I26778	(Krivyansky-9, unidentified kurgan, burial 20, ind. A)	ossicle	whole-genome analysis	First genome-wide ancient DNA data from this individual	Kitov, Egor P.; Khokhlov, Alexander A.	Direct: IntCal20	4948	57	3092-2917 calBCE (4390±25 BP, PSUAMS-10819)	..	Russia_Don_EBA_Yamnaya	unclear, Yamnaya or Catacomb	Krivyansky-9 (Rostov Oblast, Oktyabrsky District, Krivyanskaya Village)	Russia	47.4133	40.1802	1240k	1	1	8.47899	852894	M	n/a (no relatives detected)	9.44369	0	131.3	U5a1f2	I-L699	I2a1b1a2a2a	[0.983,0.999]	0.08	0.437	[0.002,0.005]	[0.003,0.004]	ds.half	S26778.Y1.E1.L1	S26778.Y1.E1.L1	..	PASS	-
I26780	I26780	(Krivyansky-9, kurgan 4, unidentified burial)	petrous	whole-genome analysis	First genome-wide ancient DNA data from this individual	Kitov, Egor P.; Khokhlov, Alexander A.	Direct: IntCal20	4785	60	2906-2702 calBCE (4230±25 BP, PSUAMS-10747)	..	Russia_Don_EBA_Yamnaya	unclear, Yamnaya or Catacomb	Krivyansky-9 (Rostov Oblast, Oktyabrsky District, Krivyanskaya Village)	Russia	47.4133	40.1802	1240k	1	1	7.95181	859035	F	n/a (no relatives detected)	54.9427	28.7255	126.1	H2a1e	n/a (female)	n/a (female)	[0.981,0.998]	0.124	0.013	n/a (female)	n/a (female)	ds.half	S26780.Y1.E1.L1	S26780.Y1.E1.L1	..	PASS	-
I26781	I26781	(Krivyansky-9, kurgan 4, burial 22)	ossicle	whole-genome analysis	First genome-wide ancient DNA data from this individual	Kitov, Egor P.; Khokhlov, Alexander A.	Direct: IntCal20	4497	53	2627-2473 calBCE (4040±25 BP, PSUAMS-10820)	..	Russia_Don_EBA_Yamnaya_B	Catacomb	Krivyansky-9 (Rostov Oblast, Oktyabrsky District, Krivyanskaya Village)	Russia	47.4133	40.1802	1240k	1	1	7.47834	859765	F	n/a (no relatives detected)	0	0	100.5	U4b1b2	n/a (female)	n/a (female)	[0.980,0.995]	0.091	0.013	n/a (female)	n/a (female)	ds.half	S26781.Y1.E1.L1	S26781.Y1.E1.L1	..	PASS	-
I26782	I26782	(Krivyansky-9, kurgan 4, burial 25)	petrous	whole-genome analysis	First genome-wide ancient DNA data from this individual	Kitov, Egor P.; Khokhlov, Alexander A.	Direct: IntCal20	4644	91	2862-2573 calBCE (4105±25 BP, PSUAMS-10821)	..	Russia_Don_EBA_Yamnaya	Catacomb	Krivyansky-9 (Rostov Oblast, Oktyabrsky District, Krivyanskaya Village)	Russia	47.4133	40.1802	1240k	1	1	4.00974	827919	F	n/a (no relatives detected)	21.2737	0	119	U4b3	n/a (female)	n/a (female)	[0.978,0.995]	0.13	0.014	n/a (female)	n/a (female)	ds.half	S26782.Y1.E1.L1	S26782.Y1.E1.L1	..	PASS	-
I26783	I26783	(Krivyansky-9, kurgan 4, burial 26)	petrous	whole-genome analysis	First genome-wide ancient DNA data from this individual	Kitov, Egor P.; Khokhlov, Alexander A.	Direct: IntCal20	4596	86	2847-2499 calBCE (4085±20 BP, PSUAMS-10822)	..	Russia_Don_EBA_Yamnaya	Catacomb	Krivyansky-9 (Rostov Oblast, Oktyabrsky District, Krivyanskaya Village)	Russia	47.4133	40.1802	1240k	1	1	2.99539	795902	M	n/a (no relatives detected)	23.6527	0	138.8	U5a2d	I-L699	I2a1b1a2a2a	[0.985,0.999]	0.144	0.425	[0.003,0.008]	[0.004,0.008]	ds.half	S26783.Y1.E1.L1	S26783.Y1.E1.L1	..	PASS	-
I26785	I26785	(Krivyansky-9, kurgan 4, burial 18)	petrous	whole-genome analysis	First genome-wide ancient DNA data from this individual	Kitov, Egor P.; Khokhlov, Alexander A.	Direct: IntCal20	4842	22	2919-2875 calBCE (4270±25 BP, PSUAMS-10748)	..	Russia_Don_EBA_Yamnaya	Yamnaya	Krivyansky-9 (Rostov Oblast, Oktyabrsky District, Krivyanskaya Village)	Russia	47.4133	40.1802	1240k	1	1	8.54135	845372	M	n/a (no relatives detected)	24.5487	0	144.1	U5a1j	R-M12149	R1b1a1b1b	[0.986,0.999]	0.095	0.44	[0.002,0.005]	[0.004,0.005]	ds.half	S26785.Y1.E1.L1	S26785.Y1.E1.L1	..	PASS	-
I26787	I26787	(Krivyansky-9, kurgan 5, burial 6)	petrous	whole-genome analysis	First genome-wide ancient DNA data from this individual	Kitov, Egor P.; Khokhlov, Alexander A.	Direct: IntCal20	4845	20	2921-2876 calBCE (4275±25 BP, PSUAMS-10749)	..	Russia_Don_EBA_Yamnaya	Catacomb	Krivyansky-9 (Rostov Oblast, Oktyabrsky District, Krivyanskaya Village)	Russia	47.4133	40.1802	1240k	1	1	7.35137	839579	M	n/a (no relatives detected)	11.1893	0	150.7	H26	I-L699	I2a1b1a2a2a	[0.988,1.000]	0.11	0.434	[0.001,0.004]	[0.002,0.004]	ds.half	S26787.Y1.E1.L1	S26787.Y1.E1.L1	..	PASS	-
I8477	I8477	(Krivyansky-9, kurgan 2, burial 2)	tooth	not used in whole-genome analysis - published in this paper because of thematic relevance but not included in whole genome population genetic analysis due to low coverage	First genome-wide ancient DNA data from this individual	Kitov, Egor P.; Batieva, Elena; Kitova, Alexandera; Khokhlov, Alexander A.; Fayfert, Anatoliy	Direct: IntCal20	4711	66	2881-2633 calBCE (4165±25 BP, PSUAMS-7978)	..	Russia_Don_EBA_Yamnaya_lc	Yamnaya	Krivyansky-9 (Rostov Oblast, Oktyabrsky District, Krivyanskaya Village)	Russia	47.4133	40.1802	1240k	1	1	0.00557342	5927	F	n/a (no relatives detected)	n/a (<300K SNPs)	n/a (<300K SNPs)	1.43	n/a (<2x)	n/a (female)	n/a (female)	n/a (<2x)	0.066	0.031	n/a (female)	n/a (female)	ds.half	S8477.E1.L1	S8477.E1.L1	..	QUESTIONABLE	sexratio=0.031
I8951	I8951	(Krivyansky-9, kurgan 1, burial 18)	tooth	whole-genome analysis	First genome-wide ancient DNA data from this individual	Kitov, Egor P.; Khokhlov, Alexander A.	Direct: IntCal20	4681	79	2868-2584 calBCE (4130±20 BP, PSUAMS-8550)	..	Russia_Don_EBA_Yamnaya	Yamnaya	Krivyansky-9 (Rostov Oblast, Oktyabrsky District, Krivyanskaya Village)	Russia	47.4133	40.1802	1240k,Twist1.4M	3	3	3.40916	1041307	M	n/a (no relatives detected)	0	0	916.22	U4a1	I-L699	I2a1b1a2a2a	[0.99,0.999]	0.057	0.362	[0.004,0.008]	[0.004,0.007]	ds.half,ds.half,ds.half	S8951.E1.L1,S8951.E1.L3,S8951.E1.L2	S8951.E1.L1,S8951.E1.L3,S8951.E1.L2	..	PASS	-
I20298	I20298	EKB_057 (Kulmetovskiy-Grot, 522/1082)	bone (long bone)	not used in whole-genome analysis - not included in whole genome population genetics analysis due to being a first degree relative of an individual with higher quality data	First genome-wide ancient DNA data from this individual	Kosintsev, Pavel; Shirokov V.N.	Context: Date(s) on family members (I20948, I20893)	6100	115	4350-3950 BCE	..	Russia_Kulmetovskiy_N_1d.or.2d.rel.I20948	Ural Neo-Eneolithic	Kulmetovskiy-Grot (Chelyabinsk Oblast, Katav-Ivanovsky District)	Russia	54.89	57.78	1240k	1	1	0.0367622	34213	M	n/a (no relatives detected)	n/a (<300K SNPs)	n/a (<300K SNPs)	15.4	R1b	R-BY95094	R1b1a1b2b	[0.956,0.990]	0.077	0.398	n/a (21 SNPs)	n/a (<2000 X SNPs)	ds.half	S20298.Y1.E2.L1	S20298.Y1.E2.L1	..	PASS	-
I20890	I20890	EKB_014 (Kulmetovskiy-Grot, level 4, layer 2, child skeleton, 522)	bone	not used in whole-genome analysis - published in this paper because of thematic relevance but not included in whole genome population genetic analysis due to low coverage	First genome-wide ancient DNA data from this individual	Kosintsev, Pavel; Shirokov V.N.	Context: Date(s) on other individuals from same context (I20948, I20893)	6100	115	4350-3950 BCE	..	Russia_Kulmetovskiy_N_lc	Ural Neo-Eneolithic	Kulmetovskiy-Grot (Chelyabinsk Oblast, Katav-Ivanovsky District)	Russia	54.89	57.78	1240k	1	1	0.00467392	3893	F	n/a (no relatives detected)	n/a (<300K SNPs)	n/a (<300K SNPs)	0.561	n/a (<2x)	n/a (female)	n/a (female)	n/a (<2x)	0.056	0.005	n/a (female)	n/a (female)	ds.half	S20890.Y1.E2.L1	S20890.Y1.E2.L1	..	QUESTIONABLE	2500.to.5000.SNPs
I20101	I20101	8556 (Kurota-2)	tooth	whole-genome analysis	First genome-wide ancient DNA data from this individual	Buzhilova, Alexandra; Khokhlov, Alexander A.; Kitov, Egor P.	Direct: IntCal20	4897	38	3011-2900 calBCE (4335±20 BP, PSUAMS-13983)	adult; male	Russia_Afanasievo_contam	Afanasievo	Kurota-2 (Gorno-Altaisk Oblast)	Russia	50.8294	85.994	1240k,Twist1.4M	4	4	1.56377	857611	M	n/a (no relatives detected)	..	..	204.383	T2a1b1a1b	R-Z2108	R1b1a1b1b3	[0.974,0.99]	0.023	0.347	[0.005,0.013]	[0.007,0.012]	ds.half,ds.half,ds.half,ds.half	S20101.Y1.E2.L1,S20101.Y1.E3.L1,S20101.Y1.E4.L1,S20101.Y1.E5.L1	S20101.Y1.E2.L1,S20101.Y1.E3.L1,S20101.Y1.E4.L1,S20101.Y1.E5.L1	..	PASS	damage.ds.half=0.023, sexratio=0.347, ANGSD=[0.005,0.013], hapConX=[0.007,0.012]
I11840	I11840	(Kutuluk-1, kurgan 3, burial 4)	petrous	whole-genome analysis	First genome-wide ancient DNA data from this individual	Khokhlov, Alexander A.; Kitov, Egor P.	Direct: IntCal20	4848	19	2921-2878 calBCE (4280±25 BP, PSUAMS-7868)	40-45 yrs; male	Russia_Volga_EBA_Yamnaya	Yamnaya	Kutuluk-1 (Samara Oblast, Kinel District)	Russia	53.1812	51.2225	1240k	1	1	3.15834	756592	M	n/a (no relatives detected)	63.3391	0	591.5	U4c1	R-Z2108	R1b1a1b1b3	[0.984,0.996]	0.15	0.403	[0.002,0.006]	[0.004,0.007]	ds.half	S11840.Y1.E1.L1	S11840.Y1.E1.L1	..	PASS	-
I20158	I20158	(Kutuluk-1, kurgan 4, burial 1)	tooth	whole-genome analysis	First genome-wide ancient DNA data from this individual	Khokhlov, Alexander A.; Kitov, Egor P.; Kuznetsov, Pavel	Direct: IntCal20	4842	22	2919-2875 calBCE (4270±25 BP, PSUAMS-10741)	30-35 yrs; male	Russia_Volga_EBA_Yamnaya	Yamnaya	Kutuluk-1 (Samara Oblast, Kinel District)	Russia	53.1812	51.2225	1240k	1	1	0.0167542	16832	M	n/a (no relatives detected)	n/a (<300K SNPs)	n/a (<300K SNPs)	1.887	n/a (<2x)	R-M269	R1b1a1b	n/a (<2x)	0.239	0.39	n/a (4 SNPs)	n/a (<2000 X SNPs)	ss.USER	S20158.Y1.E2.L1	S20158.Y1.E2.L1	..	PASS	-
I6910	I6910	(Labazy, kurgan 4, burial 3)	tooth	whole-genome analysis	First genome-wide ancient DNA data from this individual	Khokhlov, Alexander A.; Kitov, Egor P.	Direct: IntCal20; R_combine	8341	45	6449-6264 calBCE (7525±26 BP) [R_combine: (7565±50 BP, PSUAMS-7795), (7510±30 BP, PSUAMS-4260)]	mature; male	Labazy	Elshanka?	Labazy (Orenburg Oblast, Kurmanayevsky District, Labazy Village)	Russia	52.6033	52.1745	1240k	2	2	2.27081	867768	M	n/a (no relatives detected)	14.1554	0	456.809	U4a1	Q-M930	Q1b1a	..	..	0.383	[0.005,0.011]	[0.004,0.007]	ds.half,ds.half	S6910.E1.L1,S12838.Y1.E1.L1	S6910.E1.L1,S12838.Y1.E1.L1	..	PASS	ANGSD=[0.005,0.011], hapConX=[0.004,0.007]
I6906	I6906	(Lebyazhinka-5, burial 9)	tooth	whole-genome analysis	First genome-wide ancient DNA data from this individual	Khokhlov, Alexander A.	Direct: IntCal20; conflicts with 5472-5011 calBCE (6280±90 BP, Ki-7657) so use the new direct date on the bone actually analyzed for DNA	5164	82	3336-3033 calBCE (4475±20 BP, PSUAMS-4257)	..	Russia_Samara_EBA_Yamnaya_possible	unclear	Lebyazhinka-5 (Samara Oblast, Krasnoyarsky District, Lebyazhinka Village)	Russia	53.6806	50.6753	1240k	4	4	0.260696	240189	F	n/a (no relatives detected)	n/a (<300K SNPs)	n/a (<300K SNPs)	..	U4a	n/a (female)	n/a (female)	..	..	0.009	n/a (female)	n/a (female)	ds.half,ds.half,ds.half,ds.half	S6906.E1.L1,S6906.E1.L2,S6906.E1.L3,S6906.E1.L4	S6906.E1.L1,S6906.E1.L2,S6906.E1.L3,S6906.E1.L4	..	PASS	-
I6907	I6907	(Lebyazhinka-5, burial 8)	tooth	whole-genome analysis	First genome-wide ancient DNA data from this individual	Khokhlov, Alexander A.	Direct: IntCal20	4915	37	3022-2907 calBCE (4355±20 BP, PSUAMS-4258)	..	Russia_Samara_EBA_Yamnaya	unclear	Lebyazhinka-5 (Samara Oblast, Krasnoyarsky District, Lebyazhinka Village)	Russia	53.6806	50.6753	1240k,Twist1.4M	6	6	1.21823	701375	F	n/a (no relatives detected)	0	0	3269.93	H13a1a2	n/a (female)	n/a (female)	[0.994,1]	0.073	0.011	n/a (female)	n/a (female)	ds.half,ds.half,ds.half,ds.half,ds.half,ds.half	S6907.E1.L1,S6907.E1.L2,S6907.E1.L3,S6907.E1.L4,S6907.E1.L6,S6907.E1.L5	S6907.E1.L1,S6907.E1.L2,S6907.E1.L3,S6907.E1.L4,S6907.E1.L6,S6907.E1.L5	..	PASS	-
I6730	I6730	60 (Leschevo-1, kurgan 2, burial 2)	petrous	whole-genome analysis	First genome-wide ancient DNA data from this individual	Khokhlov, Alexander A.	Direct: IntCal20; R_combine	4930	41	3080-2916 cal BCE (4378±18 BP) [R_combine: (4330±40 BP, GIN-11872), (4390±20 BP, PSUAMS-4159)]	20-30 yrs; female	Russia_Samara_EBA_Yamnaya	Yamnaya	Leschevo-1 (Samara Oblast, Neftegorsky District)	Russia	52.9333	50.9833	1240k,Twist1.4M	1	1	15.8513	1127067	F	n/a (no relatives detected)	0	0	888.141	T2a1b1a1	n/a (female)	n/a (female)	[0.984,0.997]	0.079	0.005	n/a (female)	n/a (female)	ds.half	S6730.E1.L1	S6730.E1.L1	..	PASS	-
I6731	I6731	61 (Leschevo-3, kurgan 2, burial 2)	petrous	whole-genome analysis	First genome-wide ancient DNA data from this individual	Khokhlov, Alexander A.	Direct: IntCal20	4932	44	3083-2916 calBCE (4380±20 BP, PSUAMS-4160)	50-65 yrs; male	Russia_Samara_EBA_Yamnaya	Yamnaya	Leschevo-3 (Samara Oblast, Neftegorsky District)	Russia	52.9333	50.9833	1240k	1	1	4.41742	844666	M	n/a (no relatives detected)	24.0862	0	196	H13a2b2a	R-Y13200	R1b1a1a	[0.994,0.999]	0.101	0.419	[0.003,0.008]	[0.004,0.006]	ds.half	S6731.E1.L1	S6731.E1.L1	..	PASS	-
I10714	I10714	(Lopatino-1, kurgan 22, burial 1)	tooth	whole-genome analysis	First genome-wide ancient DNA data from this individual	Khokhlov, Alexander A.; Kitov, Egor P.	Context: Archaeological	4850	231	3300-2500 BCE	7-14 yrs	Russia_Samara_EBA_Yamnaya	Yamnaya	Lopatino-1 (Samara Oblast, Krasnoyarsky District, Lopatino Village)	Russia	53.6397	50.6643	1240k,Twist1.4M	3	3	1.72361	889595	M	n/a (no relatives detected)	0	0	1790.7	I3a	R-KMS67	R1b1a1b1b3	[0.981,0.995]	0.043	0.352	[0,0.005]	[0,0.003]	ds.half,ds.half,ds.half	S10714.E1.L1,S10714.E1.L3,S10714.E1.L2	S10714.E1.L1,S10714.E1.L3,S10714.E1.L2	..	PASS	-
I25026	I25026	(Lopatino-2, kurgan 2, burial 3)	petrous	whole-genome analysis	First genome-wide ancient DNA data from this individual	Khokhlov, Alexander A.	Direct: IntCal20	4830	62	3011-2702 calBCE (4270±40, GIN-11456)	..	Russia_Samara_EBA_Yamnaya_father.or.son.I0443	Yamnaya	Lopatino-2 (Samara Oblast, Krasnoyarsky District, Lopatino Village)	Russia	53.6344	50.6369	1240k	1	1	7.53143	818569	M	n/a (no relatives detected)	10.6853	0	184	H13a2b2a	R-Z2103	R1b1a1b1	[0.992,1.000]	0.101	0.443	[0.002,0.005]	[0.003,0.005]	ds.half	S25026.Y1.E1.L1	S25026.Y1.E1.L1	..	PASS	-
I6904_enhanced	I6904	(Maksimovka-1)	tooth	whole-genome analysis	More data from an individual with genome-wide ancient DNA data first reported in ZengVyazovKimBioRxiv2023	powder/extract first reported in ZengVyazovKimBioRxiv2023	Direct: IntCal20	5964	38	4153-3962 calBCE (5205±25 BP, PSUAMS-4255)	25-35 yrs; male	Maximovka	Late Middle Volga Eneolithic	Maksimovka-1 (Samara Oblast, Neftegorsky District, Maksimovka Village)	Russia	52.9758	51.1131	1240k,Twist1.4M	3	2	2.29954	966865	M	Maksimovka Family A (2 members) I6904-I8742 have a first deg relation; note their radiocarbon dates are discrepant	..	..	234.53	U5a1d2b	I-S21825	I2a1a1b	[0.976,0.992]	0.119	0.362	[0.004,0.009]	[0.005,0.009]	ds.half,ds.half,ds.half	S6904.E1.L1,S6904.E1.L2,S6904.E1.L3	S6904.E1.L2,S6904.E1.L3	S6904.E1.L1	PASS	hapConX=[0.005,0.009]
I8447	I8447	(Maksimovka-1, testpit 1, burial 1, ind. 3)	petrous	whole-genome analysis	First genome-wide ancient DNA data from this individual	Khokhlov, Alexander A.; Kitov, Egor P.; Korolev, Arkady	Direct: IntCal20	5820	49	3952-3792 calBCE (5060±25 BP, PSUAMS-9151)	..	Russia_Eneolithic_1d.rel.I8446	Late Middle Volga Eneolithic	Maksimovka-1 (Samara Oblast, Neftegorsky District, Maksimovka Village)	Russia	52.9758	51.1131	1240k	1	1	1.37975	700151	F	n/a (no relatives detected)	23.8333	0	104	U4a1	n/a (female)	n/a (female)	[0.991,0.998]	0.184	0.014	n/a (female)	n/a (female)	ds.half	S8447.E1.L1	S8447.E1.L1	..	PASS	-
I8742	I8742	(Maksimovka, testpit 1, burial 1, ind. 1)	tooth	not used in whole-genome analysis - not included in whole genome population genetics analysis due to being a first degree relative of an individual with higher quality data	First genome-wide ancient DNA data from this individual	Khokhlov, Alexander A.; Kitov, Egor P.	Direct: IntCal20	5617	28	3710-3633 calBCE (4885±25 BP, PSUAMS-8284)	17-22 yrs; male	Russia_Eneolithic_1d.rel.I6904	Late Middle Volga Eneolithic	Maksimovka-1 (Samara Oblast, Neftegorsky District, Maksimovka Village)	Russia	52.9556	51.0893	1240k,Twist1.4M	5	5	0.677804	518472	M	Maksimovka Family A (2 members) I6904-I8742 have a first deg relation; note their radiocarbon dates are discrepant	..	..	421.643	U5a1d2b	I-S21825	I2a1a1b	[0.976,0.992]	0.174	0.35	[0,0.019]	[0.005,0.014]	ds.half,ds.half,ds.half,ds.half,ds.half	S8742.E1.L1,S8742.E1.L2,S8742.E1.L3,S8742.E1.L4,S8742.E1.L5	S8742.E1.L1,S8742.E1.L2,S8742.E1.L3,S8742.E1.L4,S8742.E1.L5	..	PASS	hapConX=[0.005,0.014]
I24093	I24093	(Mokro-Chaltyrsky-1, kurgan 3, burial 9, skeleton 2)	petrous	whole-genome analysis	First genome-wide ancient DNA data from this individual	Kitov, Egor P.; Khokhlov, Alexander A.	Direct: IntCal20	4902	40	3016-2897 calBCE (4335±25 BP, PSUAMS-10816)	..	Russia_Don_EBA_Yamnaya	Yamnaya	Mokro-Chaltyrsky-1 (Rostov Oblast, Myasnikovsky District)	Russia	47.2742	39.4719	1240k	1	1	10.0939	831543	M	n/a (no relatives detected)	19.5141	0	169.8	U4a1e	R-L754	R1b	[0.975,0.991]	0.11	0.455	[0.003,0.006]	[0.003,0.005]	ds.half	S24093.Y1.E1.L1	S24093.Y1.E1.L1	..	PASS	-
I8952	I8952	(Mokro-Chaltyrsky-1, kurgan 3, burial 9, skeleton 1)	tooth	whole-genome analysis	First genome-wide ancient DNA data from this individual	Kitov, Egor P.; Khokhlov, Alexander A.	Direct: IntCal20	4750	58	2892-2698 calBCE (4205±20 BP, PSUAMS-10770)	..	Russia_Don_EBA_Yamnaya	Yamnaya	Mokro-Chaltyrsky-1 (Rostov Oblast, Myasnikovsky District)	Russia	47.2742	39.4719	1240k,Twist1.4M	3	3	3.33439	1043333	M	n/a (no relatives detected)	0	0	567.33	U5a1a1	R-L754	R1b	[0.992,1]	0.067	0.365	[0.005,0.009]	[0.004,0.006]	ds.half,ds.half,ds.half	S8952.E1.L1,S8952.E1.L2,S8952.E1.L3	S8952.E1.L1,S8952.E1.L2,S8952.E1.L3	..	PASS	ANGSD=[0.005,0.009], hapConX=[0.004,0.006]
I11030	I11030	(Murzikha-2, burial 91, skeleton 1)	petrous	whole-genome analysis	First genome-wide ancient DNA data from this individual	Khokhlov, Alexander A.; Kitov, Egor P.; Chizhevsky, Andrey A.	Direct: IntCal20	6348	30	4447-4351 calBCE (5560±25 BP, PSUAMS-8296)	20-25 yrs; male	Russia_Eneolithic_brother.I8450	Kama Estuary Eneolithic	Murzikha-2 (Tatarstan, Alexeyevsky District, Mokrye Kurnali Village)	Russia	55.3419	50.0173	1240k	1	1	4.85334	820146	M	Tatarstan, Kama River Valley, Murzikha Family A (14 members) (I8455-I8744-I8454 are grandfather-father-daughter. All three individuals are 2nd/3rd degree relatives of I8448, I8451, and I11841 (who are all 2nd/3rd degree relatives of each other) ; all three are also 2nd/3rd degree relatives of I8456 (who is also 2nd/3rd degree relative of I8451 and I11841) . The grandfather (I8455) is also a 2nd/3…	28.1712	0	802.8	U2e2a	Q-F1096	Q1a	[0.99,0.999]	0.089	0.407	[0.003,0.006]	[0.003,0.005]	ds.half	S11030.E1.L1	S11030.E1.L1	..	PASS	-
I8451	I8451	(Murzikha-2, burial 118, skeleton 2)	cochlea	whole-genome analysis	First genome-wide ancient DNA data from this individual	Khokhlov, Alexander A.; Kitov, Egor P.	Direct: IntCal20	6448	41	4602-4403 calBCE (5670±30 BP, PSUAMS-8393)	25-30 yrs	Russia_Eneolithic_1d.rel.I8452	Kama Estuary Eneolithic	Murzikha-2 (Tatarstan, Alexeyevsky District, Mokrye Kurnali Village)	Russia	55.3419	50.0173	1240k,Twist1.4M	3	3	1.07432	688213	M	Tatarstan, Kama River Valley, Murzikha Family A (14 members) (I8455-I8744-I8454 are grandfather-father-daughter. All three individuals are 2nd/3rd degree relatives of I8448, I8451, and I11841 (who are all 2nd/3rd degree relatives of each other) ; all three are also 2nd/3rd degree relatives of I8456 (who is also 2nd/3rd degree relative of I8451 and I11841) . The grandfather (I8455) is also a 2nd/3…	..	..	35.072	U5a1d2	Q-F1096	Q1a	[0.968,0.991]	0.091	0.364	[0.002,0.013]	[0.003,0.008]	ds.half,ds.half,ds.half	S8451.E1.L1,S8451.E1.L2,S8451.E1.L3	S8451.E1.L1,S8451.E1.L2,S8451.E1.L3	..	PASS	-
I8744	I8744	(Murzikha-2, burial 118, skeleton 1)	tooth	not used in whole-genome analysis - not included in whole genome population genetics analysis due to being a first degree relative of an individual with higher quality data	First genome-wide ancient DNA data from this individual	Khokhlov, Alexander A.; Kitov, Egor P.	Context: Relation to 14 member family with 10 direct dates	6400	144	4700-4200 BCE	40-45 yrs; male	Russia_Eneolithic_father.I8454.son.I8455	Kama Estuary Eneolithic	Murzikha-2 (Tatarstan, Alexeyevsky District, Mokrye Kurnali Village)	Russia	55.3419	50.0173	1240k,Twist1.4M	5	5	0.654655	513476	M	Tatarstan, Kama River Valley, Murzikha Family A (14 members) (I8455-I8744-I8454 are grandfather-father-daughter. All three individuals are 2nd/3rd degree relatives of I8448, I8451, and I11841 (who are all 2nd/3rd degree relatives of each other) ; all three are also 2nd/3rd degree relatives of I8456 (who is also 2nd/3rd degree relative of I8451 and I11841) . The grandfather (I8455) is also a 2nd/3…	..	..	40.478	U4a1	Q-F1096	Q1a	[0.953,0.979]	0.075	0.351	[0,0.011]	[0.001,0.008]	ds.half,ds.half,ds.half,ds.half,ds.half	S8744.E1.L1,S8744.E1.L2,S8744.E1.L3,S8744.E1.L4,S8744.E1.L5	S8744.E1.L1,S8744.E1.L2,S8744.E1.L3,S8744.E1.L4,S8744.E1.L5	..	PASS	-
I6727	I6727	54 (Nizhnaya-Orlyanka-1, kurgan 1, burial 4)	petrous	whole-genome analysis	First genome-wide ancient DNA data from this individual	Khokhlov, Alexander A.	Direct: IntCal20, Ignore inconsistent reported other date on this sample of 3022-2576 calBCE (4230±80, OxA-4255), instead using the direct date on the bone sampled for DNA	4518	60	2831-2476 calBCE (4055±20 BP, PSUAMS-4157)	35-45 yrs; male	Russia_Samara_EBA_Yamnaya	Yamnaya	Nizhnaya-Orlyanka-1 (Samara Oblast, Sergiyevsky District, Nizhnaya-Orlyanka Village)	Russia	53.8344	50.9375	1240k	1	1	3.81589	843323	M	n/a (no relatives detected)	58.7013	24.8834	148	R1a1a	R-Y87909	R1b1a1b1b3	[0.995,0.999]	0.129	0.417	[0.002,0.006]	[0.004,0.007]	ds.half	S6727.E1.L1	S6727.E1.L1	..	PASS	-
I6728	I6728	55 (Nizhnaya-Orlyanka-1, kurgan 1, burial 5)	petrous	whole-genome analysis	First genome-wide ancient DNA data from this individual	Khokhlov, Alexander A.	Direct: IntCal20; R_combine	4932	44	3083-2916 calBCE (4380±20 BP) [R-Combine: (4370±20 BP, PSUAMS-4544), (4510±75, OxA-4254)]	40-45 yrs; male	Russia_Samara_EBA_Yamnaya	Yamnaya	Nizhnaya-Orlyanka-1 (Samara Oblast, Sergiyevsky District, Nizhnaya-Orlyanka Village)	Russia	53.8344	50.9375	1240k	1	1	2.89509	820778	M	n/a (no relatives detected)	10.6812	0	120	T1a1	R-KMS67	R1b1a1b1b3	[0.996,1.000]	0.134	0.416	[0.002,0.007]	[0.004,0.007]	ds.half	S6728.E1.L1	S6728.E1.L1	..	PASS	-
I6729	I6729	57 (Nizhnaya-Orlyanka-1, kurgan 4, burial 2)	petrous	whole-genome analysis	First genome-wide ancient DNA data from this individual	Khokhlov, Alexander A.	Direct: IntCal20; R_combine	5042	96	3321-2931 calBCE (4431±20 BP) [R-Combine: (4520±75, OxA-12573); (4425±20 BP, PSUAMS-4158)]	18-25 yrs; male	Russia_Samara_EBA_Yamnaya	Yamnaya	Nizhnaya-Orlyanka-1 (Samara Oblast, Sergiyevsky District, Nizhnaya-Orlyanka Village)	Russia	53.8344	50.9375	1240k,Twist1.4M	1	1	14.2489	1126720	M	n/a (no relatives detected)	11.1812	0	1061.33	U5b2a1a+16311	R-Z2103	R1b1a1b1	[0.98,0.996]	0.084	0.412	[0.004,0.006]	[0.003,0.004]	ds.half	S6729.E1.L1	S6729.E1.L1	..	PASS	-
I32821	I32821	TOM144 (TSU_2103, Nizhny-Tyumechin-1, 1978, slab fence 10)	cochlea	whole-genome analysis	First genome-wide ancient DNA data from this individual	Tishkin, Alexey A.; Rykun, Marina P.; Sirak, Kendra; Iliev, Lora; Flegontov, Pavel N.; Changmai, Piya	Context: Archaeological	4950	173	3300-2700 BCE	..	Russia_UpperOb_Eneolithic_Afanasievo	Afanasievo	Nizhny-Tyumechin-1 (Altai Republic, Ongudaysky District, Elo Village)	Russia	50.7536	85.5567	Twist1.4M	1	1	3.01055	979227	F	n/a (no relatives detected)	28.7202	0	71.42	T2c1a2	n/a (female)	n/a (female)	[0.955,0.977]	0.136	0.007	n/a (female)	n/a (female)	ds.half	S32821.Y1.E1.L1	S32821.Y1.E1.L1	..	PASS	mtcontam=[0.955,0.977]
I3426	RISE662	StPet85 (MAE_6150_32, Okunev-Ulus, 1925-1928, burial V)	petrous	not used in whole-genome analysis - published in this paper because of thematic relevance but not included in whole genome population genetic analysis	More data from an individual with genome-wide ancient DNA data first reported in DamgaardScience2018	powder/extract first reported in DamgaardScience2018	Direct: IntCal20	4067	91	2291-1946 calBCE (3718±59 BP, UBA-31592)	..	Russia_BA_Okunevo	Okunevo	Okunev-Ulus (Republic of Khakassia, Ust-Abakansky District, Okunev Ulus)	Russia	53.5478	91.0256	1240k	1	1	2.41564	743107	M	n/a (no relatives detected)	27.4249	0	452	H6a1b	Q-Y18330	Q1b1a3a1~	[0.991,0.998]	0.076	0.423	[0.003,0.008]	[0.005,0.008]	ds.half	S3426.E1.L1	S3426.E1.L1	..	PASS	hapConX=[0.005,0.008]
I2809	I2809	(Olelitiube, 2015, kurgan 3, burial 1, OL-15-3-1)	tooth	not used in whole-genome analysis - published in this paper because of thematic relevance but not included in whole genome population genetic analysis	First genome-wide ancient DNA data from this individual	Shingiray, Irina; Magomeov, Rabadan	Direct: IntCal20	4279	67	2456-2206 calBCE (3855±25 BP, PSUAMS-6700)	..	Russia_Dagestan_EMBA		Olelitiube (Dagestan, Levashinsky District)	Russia	42.39	47.32	1240k	1	1	0.0728387	71851	M	n/a (no relatives detected)	n/a (<300K SNPs)	n/a (<300K SNPs)	71.7096	H13a1a1	R-M269	R1b1a1b	[0.989,0.998]	0.101	..	n/a (6 SNPs)	n/a (<2000 X SNPs)	ds.half	S2809.E1.L2	S2809.E1.L2	..	PASS	-
I6297	I6297	66 (Orlovka, kurgan 2, burial 2)	tooth	whole-genome analysis	First genome-wide ancient DNA data from this individual	Khokhlov, Alexander A.	Direct: IntCal20	4915	37	3022-2907 calBCE (4355±20 BP, PSUAMS-2904)	male?	Russia_Orlovka_EBA_Yamnaya	Yamnaya	Orlovka-1 (Samara Oblast, Khvorostyanskiy District)	Russia	52.6661	48.6193	1240k,Twist1.4M	3	3	1.02024	664967	F	n/a (no relatives detected)	..	..	143.357	U5b2	n/a (female)	n/a (female)	[0.985,0.998]	0.151	0.009	n/a (female)	n/a (female)	ds.half,ds.half,ds.half	S6297.E1.L1,S6297.E1.L2,S6297.E1.L3	S6297.E1.L1,S6297.E1.L2,S6297.E1.L3	..	PASS	-
I6733	I6733	64 (Panitskoe-6B, single kurgan, burial 6)	petrous	whole-genome analysis	First genome-wide ancient DNA data from this individual	Khokhlov, Alexander A.	Direct: IntCal20	5163	74	3346-3101 calBCE (4505±20 BP, PSUAMS-4161)	35-45 yrs; male	Russia_Samara_EBA_Yamnaya	Yamnaya	Panitskoe-6B (Saratov Oblast, Krasnoarmeysky District, Panitskaya Village)	Russia	51.1903	45.5084	1240k	1	1	3.34831	831206	M	n/a (no relatives detected)	37.3243	20.2797	156	U5a1a1	R-M12149	R1b1a1b1b	[0.994,1.000]	0.127	0.418	[0.003,0.008]	[0.004,0.007]	ds.half	S6733.E1.L1	S6733.E1.L1	..	PASS	-
I29558	I29558	Sample 6 (Peschany-4, kurgan 13, burial 6)	tooth (molar)	whole-genome analysis	First genome-wide ancient DNA data from this individual	Shishlina, Natalia I.	Direct: IntCal20; R_combine	4688	77	2874-2585 calBCE (4138±25 BP) [R-Combine: (4145±35 BP, GrA64624); (4130±35, GrA646220]	child 6-7 yrs	Russia_Remontnoye_EBA_Yamnaya	Yamnaya	Peschany-4 (Rostov Oblast, Remontnensky District)	Russia	46.5355	43.7177	Twist1.4M	1	1	0.379777	309658	M	n/a (no relatives detected)	26.7146	0	1.558	n/a (<2x)	R-P297	R1b1a1	n/a (<2x)	0.083	0.385	n/a (197 SNPs)	[0,0.005]	ds.half	S29558.Y1.E1.L1	S29558.Y1.E1.L1	..	PASS	-
I29559	I29559	Sample 7 (Peschany-4, kurgan 17, burial 5)	tooth (molar)	whole-genome analysis	First genome-wide ancient DNA data from this individual	Shishlina, Natalia I.	Direct: IntCal20	4660	89	2876-2576 calBCE (4115±30, Poz-116861)	45-50 yrs	Russia_Remontnoye_EBA_Yamnaya	Yamnaya	Peschany-4 (Rostov Oblast, Remontnensky District)	Russia	46.5355	43.7177	Twist1.4M	1	1	1.32906	711872	M	n/a (no relatives detected)	25.1009	0	2.322	T1a1'3	R-M12149	R1b1a1b1b	[0.880,0.990]	0.07	0.397	[0.000,0.005]	[0.001,0.004]	ds.half	S29559.Y1.E1.L1	S29559.Y1.E1.L1	..	PASS	-
I29573	I29573	Sample 21 (Peschany-5, kurgan 5, burial 5)	tooth	whole-genome analysis	First genome-wide ancient DNA data from this individual	Shishlina, Natalia I.	Context: Archaeological	4300	29	2400-2300 BCE	50-60 yrs	Russia_BA_WestManych_Catacomb	Catacomb	Peschany-5 (Rostov Oblast, Remontnensky District)	Russia	46.5521	43.6921	Twist1.4M	1	1	2.23637	830918	F	n/a (no relatives detected)	4.2838	0	4.535	U4a1	n/a (female)	n/a (female)	[0.825,0.953]	0.115	0.009	n/a (female)	n/a (female)	ds.half	S29573.Y1.E1.L1	S29573.Y1.E1.L1	..	PASS	mtcontam=[0.825,0.953]
I1450	I1450	POD1 (Podlesny-1, kurgan 3, burial 3)	bone (long bone), petrous	whole-genome analysis	First genome-wide ancient DNA data from this individual	Khokhlov, Alexander A.	Direct: IntCal20	5153	91	3333-3028 calBCE (4465±20 BP, PSUAMS-4412)	45-55 yrs; male	Russia_Samara_EBA_Yamnaya	Yamnaya	Podlesny-1 (Samara Oblast, Volzhsky District)	Russia	53.1716	50.5904	1240k	1	1	..	917122	M	n/a (no relatives detected)	..	..	180.903	W6	R-Z2103	R1b1a1b1	[0.991,0.999]	0.139	0.406	[0.004,0.008]	n/a (not computed)	ds.half	S6732.E1.L1	S6732.E1.L1	..	PASS	hapConX=[0.006,0.008]
I7677	I7677	62 (Poplavskoe-1, burial 1, skeleton 3)	petrous	whole-genome analysis	First genome-wide ancient DNA data from this individual	Khokhlov, Alexander A.	Direct: IntCal20	4844	12	2911-2881 calBCE (4270±20 BP, PSUAMS-4276)	45-55 yrs; male	Russia_Samara_EBA_Yamnaya	Yamnaya	Poplavskoe-1 (Samara Oblast, Kinel District)	Russia	53.0331	50.8169	1240k	1	1	3.77093	821177	M	n/a (no relatives detected)	50.7808	0	188	H13a2b2a	R-Z2108	R1b1a1b1b3	[0.990,0.998]	0.108	0.42	[0.004,0.009]	[0.004,0.007]	ds.half	S7677.E1.L1	S7677.E1.L1	..	PASS	-
I22203	I22203	(6777-1, S'yezzheye, burial 2, skeleton 2)	petrous (CBD)	whole-genome analysis	First genome-wide ancient DNA data from this individual	Moiseyev, Vyacheslav; Khartanovich, Valeri I.	Direct: IntCal20	6741	41	4881-4720 calBCE (5925±25 BP, PSUAMS-8842)	mature; male	Syezzheye	Mariupol	S'yezzheye (Samara Oblast, Bogatovsky District, S'yezzheye Village)	Russia	53.0169	51.1678	1240k	1	1	0.31965	274203	M	n/a (no relatives detected)	n/a (<300K SNPs)	n/a (<300K SNPs)	18.08	U5a1d	R-V1274	R1b1a2a	[0.915,0.967]	0.121	0.404	n/a (163 SNPs)	[0,0.014]	ds.half	S22203.Y1.E2.L1	S22203.Y1.E2.L1	..	PASS	mtcontam=[0.915,0.960], hapConX=[0,0.014]
I22204	I22204	(6777-2, S'yezzheye, burial 2, skeleton 3)	petrous (CBD)	whole-genome analysis	First genome-wide ancient DNA data from this individual	Moiseyev, Vyacheslav; Khartanovich, Valeri I.	Context: Date(s) from same site (I22205, I22203)	7100	260	5600-4700 BCE	mature; male	Syezzheye	Mariupol	S'yezzheye (Samara Oblast, Bogatovsky District, S'yezzheye Village)	Russia	53.0169	51.1678	1240k	1	1	0.537379	400293	M	n/a (no relatives detected)	10.2386	0	26.93	R1b1	R-V1636	R1b1a2	[0.925,0.968]	0.081	0.403	[0.000,0.013]	[0,0.008]	ds.half	S22204.Y1.E2.L1	S22204.Y1.E2.L1	..	PASS	mtcontam=[0.925,0.960], hapConX=[0,0.008]
I22205	I22205	(6777-3, S'yezzheye, burial 3)	petrous (CBD)	whole-genome analysis	First genome-wide ancient DNA data from this individual	Moiseyev, Vyacheslav; Khartanovich, Valeri I.	Direct: IntCal20	7425	49	5557-5381 calBCE (6520±30 BP, PSUAMS-8843)	mature; female	Syezzheye	Mariupol	S'yezzheye (Samara Oblast, Bogatovsky District, S'yezzheye Village)	Russia	53.0169	51.1678	1240k	1	1	0.131401	121528	F	n/a (no relatives detected)	n/a (<300K SNPs)	n/a (<300K SNPs)	10.25	U2e1	n/a (female)	n/a (female)	[0.936,0.992]	0.107	0.011	n/a (female)	n/a (female)	ds.half	S22205.Y1.E2.L1	S22205.Y1.E2.L1	..	PASS	-
I12498_enhanced	I12498	MOS247 (658) (Sakhtysh-2a, 1991, plots 147-150, burial 56)	cochlea	whole-genome analysis	More data from an individual with genome-wide ancient DNA data first reported in ZengVyazovKimBioRxiv2023	powder/extract first reported in ZengVyazovKimBioRxiv2023	Context: Date(s) from same site (I12962, I8404, I8409, I8417, I8416, I8410)	6500	548	5500-3600 BCE	..	UpperVolga	Volosovo	Sakhtysh-2a (Ivanovo Oblast, Teykovsky District, Sakhtysh Village)	Russia	56.7944	40.4192	1240k,Twist1.4M	3	2	3.10212	897599	M	n/a (no relatives detected)	..	..	366.962	U5a2b2	R-P297	R1b1a1	[0.973,0.995]	0.107	0.388	[0.006,0.013]	[0.007,0.012]	ds.half,ds.half,ds.half	S12498.Y1.E1.L1,S12498.Y1.E2.L1,S12498.Y1.E3.L1	S12498.Y1.E2.L1,S12498.Y1.E3.L1	S12498.Y1.E1.L1	PASS	ANGSD=[0.005,0.009], hapConX=[0.007,0.012]
I8405_enhanced	I8405	MOS225 (Sakhtysh-2a, burial 46)	cochlea	whole-genome analysis	More data from an individual with genome-wide ancient DNA data first reported in ZengVyazovKimBioRxiv2023	powder/extract first reported in ZengVyazovKimBioRxiv2023	Direct: IntCal20	5820	48	3954-3796 calBCE (5070±25 BP, PSUAMS-14532)	..	UpperVolga	Volosovo	Sakhtysh-2a (Ivanovo Oblast, Teykovsky District, Sakhtysh Village)	Russia	56.7944	40.4192	1240k,Twist1.4M	4	3	3.74865	1075796	M	n/a (no relatives detected)	..	..	212.103	U5b1b1+@16192	R-Y13200	R1b1a1a	[0.963,0.985]	0.043	0.353	[0.004,0.008]	[0.004,0.007]	ds.half,ds.half,ds.half,ds.half	S8405.E1.L1,S8405.E1.L2,S8405.E1.L3,S8405.E1.L4	S8405.E1.L2,S8405.E1.L3,S8405.E1.L4	S8405.E1.L1	PASS	-
I8411_enhanced	I8411	MOS230 (Sakhtysh-2a, burial 42)	petrous (CBD)	whole-genome analysis	More data from an individual with genome-wide ancient DNA data first reported in ZengVyazovKimBioRxiv2023	powder/extract first reported in ZengVyazovKimBioRxiv2023	Direct: IntCal20	6930	183	5323-4610 calBCE (6060±150 BP, GIN-6586)	..	UpperVolga	Pit-Comb Lyalovo	Sakhtysh-2a (Ivanovo Oblast, Teykovsky District, Sakhtysh Village)	Russia	56.784	40.4487	1240k,Twist1.4M	1	0	9.01623	1121221	M	n/a (no relatives detected)	..	..	748.296	U5a1d	R-P297	R1b1a1	[0.978,0.996]	0.095	0.374	[0.005,0.008]	[0.006,0.008]	ds.half	S8411.E1.L1	[adding Twist capture data to previously reported 1240k data on the same library]	S8411.E1.L1	PASS	ANGSD=[0.005,0.008], hapConX=[0.006,0.008]
I8438_enhanced	I8438	MOS244 (Sakhtysh-2a, burial 43)	petrous (CBD)	whole-genome analysis	More data from an individual with genome-wide ancient DNA data first reported in ZengVyazovKimBioRxiv2023	powder/extract first reported in ZengVyazovKimBioRxiv2023	Context: Date(s) from same site (I8410, I8416)	7300	87	5500-5200 BCE	..	UpperVolga	Pit-Comb Lyalovo	Sakhtysh-2a (Ivanovo Oblast, Teykovsky District, Sakhtysh Village)	Russia	56.784	40.4487	1240k,Twist1.4M	1	0	11.2692	1129300	M	n/a (no relatives detected)	..	..	578.619	U4b1a	R-P297	R1b1a1	[0.969,0.989]	0.052	0.381	[0.003,0.006]	[0.004,0.005]	ds.half	S8438.E1.L1	[adding Twist capture data to previously reported 1240k data on the same library]	S8438.E1.L1	PASS	-
I8415_enhanced	I8415	MOS235 (Sakhtysh-8, testpit 1, unidebtified burial)	cochlea	whole-genome analysis	More data from an individual with genome-wide ancient DNA data first reported in ZengVyazovKimBioRxiv2023	powder/extract first reported in ZengVyazovKimBioRxiv2023	Direct: IntCal20	5928	47	4047-3818 calBCE (5165±30 BP, PSUAMS-14535)	..	UpperVolga	Volosovo	Sakhtysh-8 (Ivanovo Oblast, Teykovskiy District, Sakhtysh)	Russia	56.7944	40.4192	1240k,Twist1.4M	3	2	1.92137	876287	F	n/a (no relatives detected)	..	..	125.689	U5a2d	n/a (female)	n/a (female)	[0.962,0.986]	0.07	0.009	n/a (female)	n/a (female)	ds.half,ds.half,ds.half	S8415.E1.L1,S8415.E1.L3,S8415.E1.L2	S8415.E1.L3,S8415.E1.L2	S8415.E1.L1	PASS	-
I10632_d	I10632	(Shatrovo-1, kurgan 1, burial 1)	tooth	whole-genome analysis	First genome-wide ancient DNA data from this individual	Khokhlov, Alexander A.	Context: Archaeological	5350	1501	6000-800 BCE	..	Russia_N_BA_possible	Ural Neo-Eneolithic	Shatrovo-1 (Chelyabinsk Oblast, Chebarkulsky District)	Russia	54.64	60.78	1240k	1	1	0.0306682	30748	M	n/a (no relatives detected)	n/a (<300K SNPs)	n/a (<300K SNPs)	22.788	I4a	N-Z4762	N	..	..	0.362	n/a (6 SNPs)	n/a (<2000 X SNPs)	ds.half	S10632.E1.L1	S10632.E1.L1	..	PASS	-
I11990	I11990	(Shumayevo-1, kurgan 3, burial 6)	petrous	whole-genome analysis	First genome-wide ancient DNA data from this individual	Khokhlov, Alexander A.; Kitov, Egor P.	Direct: IntCal20	4681	79	2868-2584 calBCE (4130±20 BP, PSUAMS-10775)	45-50 yrs; male	Russia_Ural_EBA_Yamnaya	Yamnaya	Shumayevo-1 (Orenburg Oblast, Tashlinsky District)	Russia	51.7529	52.8914	1240k	1	1	3.83382	835837	M	n/a (no relatives detected)	9.50609	0	420.4	U4a	R-Y87909	R1b1a1b1b3	[0.980,0.995]	0.121	0.41	[0.004,0.008]	[0.003,0.006]	ds.half	S11990.E1.L1	S11990.E1.L1	..	PASS	-
I28682	I28682	(Sukhaya-Termista-1, kurgan 1, burial 14)	tooth (molar)	whole-genome analysis	First genome-wide ancient DNA data from this individual	Shishlina, Natalia I.	Direct: IntCal20	5632	32	3766-3637 calBCE (4903±30 BP, OxA-29798)	18-25 yrs	Remontnoye	Steppe Eneolithic	Sukhaya-Termista-1 (Rostov Oblast, Remontnensky District)	Russia	46.5844	43.6268	1240k	1	1	6.28476	874849	F	n/a (no relatives detected)	14.881	0	180.7	H2a	n/a (female)	n/a (female)	[0.991,1.000]	0.058	0.011	n/a (female)	n/a (female)	ds.half	S28682.Y1.E1.L1	S28682.Y1.E1.L1	..	PASS	-
I29571	RISE240	(Sukhaya-Termista-1, kurgan 1, burial 11)	tooth	whole-genome analysis	More data from an individual with genome-wide ancient DNA data first reported in AllentoftNature2015	Shishlina, Natalia I.	Direct: IntCal20	4705	71	2879-2631 calBCE (4160±30 BP, GrA-45038)	25-30 yrs	Russia_Remontnoye_EBA_Yamnaya	Yamnaya	Sukhaya-Termista-1 (Rostov Oblast, Remontnensky District)	Russia	46.5844	43.6268	Twist1.4M	1	1	1.97564	847557	F	n/a (no relatives detected)	33.5731	0	11.53	U5a1d1	n/a (female)	n/a (female)	[0.972,0.999]	0.076	0.005	n/a (female)	n/a (female)	ds.half	S29571.Y1.E1.L1	S29571.Y1.E1.L1	..	PASS	-
I29570	I29570	Sample 18 (Sukhaya-Termista-2, kurgan 3, burial 20)	tooth	not used in whole-genome analysis - published in this paper because of thematic relevance but not included in whole genome population genetic analysis	First genome-wide ancient DNA data from this individual	Shishlina, Natalia I.	Context: Archaeological	4500	29	2600-2500 BCE	40-50 yrs	Russia_BA_ECatacomb	Catacomb	Sukhaya-Termista-2 (Rostov Oblast, Remontnensky District)	Russia	46.5866	43.6382	Twist1.4M	1	1	0.478243	374719	M	n/a (no relatives detected)	30.1659	0	2.264	T2a1b1a	R-M269	R1b1a1b	[0.844,0.974]	0.112	0.361	[0.000,0.023]	[0,0.006]	ds.half	S29570.Y1.E1.L1	S29570.Y1.E1.L1	..	PASS	mtcontam=[0.844,0.974], hapConX=[0,0.006]
I29562	RISE546	(Temrta-4, kurgan 1, burial 13)	tooth (molar)	whole-genome analysis	More data from an individual with genome-wide ancient DNA data first reported in AllentoftNature2015	Shishlina, Natalia I.	Context: Archaeological	4700	87	2900-2600 BCE	16-18 yrs	Russia_Remontnoye_EBA_Yamnaya	Yamnaya	Temrta-4 (Rostov Oblast, Remontnensky District)	Russia	46.54	43.6995	Twist1.4M	1	1	1.14999	631636	M	n/a (no relatives detected)	28.4335	0	9.602	U5a1d2b	R-Z2106	R1b1a1b1b3	[0.941,0.989]	0.062	0.361	[0.000,0.005]	[0,0.003]	ds.half	S29562.Y1.E1.L1	S29562.Y1.E1.L1	..	PASS	-
I29564	RISE547	(Temrta-4, kurgan 1, grave 6)	tooth (molar)	whole-genome analysis	More data from an individual with genome-wide ancient DNA data first reported in AllentoftNature2015	Shishlina, Natalia I.	Direct: IntCal20	4713	70	2886-2631 calBCE (4175±35 BP, GrA-58960)	30-35 yrs	Russia_Remontnoye_EBA_Yamnaya	Yamnaya	Temrta-4 (Rostov Oblast, Remontnensky District)	Russia	46.54	43.6995	Twist1.4M	1	1	3.77623	997633	M	n/a (no relatives detected)	34.4866	0	8.214	T2a1a	R-M12149	R1b1a1b1b	[0.975,0.999]	0.085	0.397	[0.001,0.004]	[0.001,0.003]	ds.half	S29564.Y1.E1.L1	S29564.Y1.E1.L1	..	PASS	-
I29561	RISE548	(Temrta-4, kurgan 1, grave 6)	tooth (molar)	whole-genome analysis	More data from an individual with genome-wide ancient DNA data first reported in AllentoftNature2015	Shishlina, Natalia I.	Context: Archaeological	4600	29	2700-2600 BCE	>55 yrs	Russia_Rostov_Steppe_NorthCaucasus_BA	EBA North Caucasus	Temrta-4 (Rostov Oblast, Remontnensky District)	Russia	46.54	43.6995	Twist1.4M	1	1	2.29844	886215	M	n/a (no relatives detected)	25.6126	0	6.842	U4	R-Z2106	R1b1a1b1b3	[0.924,0.988]	0.05	0.374	[0.002,0.007]	[0.001,0.003]	ds.half	S29561.Y1.E1.L1	S29561.Y1.E1.L1	..	PASS	-
I7359	TIM008	TIM008|Mos151 (Timofeyevka, burial 13)	tooth	not used in whole-genome analysis - published in this paper because of thematic relevance but not included in whole genome population genetic analysis	More data from an individual with genome-wide ancient DNA data first reported in SaagMetspaluScience2021	Pinhasi, Ron	Direct: IntCal20, R_Combine	4473	32	2574-2470 calBCE (4008±20 BP) [R_Combine: (3990±25 BP, PSUAMS-4112), (4036±32 BP, UBA-41637)]	..	Russia_Ivanovo_Fatyanovo_BA	CWC Fatyanovo	Timofeyevka (Ivanovo Oblast, Ilyinsky District, Timofeyevka Village)	Russia	57.1345	39.9757	1240k	1	1	1.106	631811	M	n/a (no relatives detected)	23.6448	0	99.7	K1	R-Z93	R1a1a1	[0.993,1.000]	0.067	0.421	[0,0.006]	[0.004,0.01]	ds.half	S7359.E1.L1	S7359.E1.L1	..	PASS	-
I33308	I33308	EL073 (KRC_RAS_1369, Tsagan-Usn-5, kurgan 1, burial 4)	tooth	whole-genome analysis	First genome-wide ancient DNA data from this individual	Bembeeva, L'ubov; Flegontov, Pavel N.; Flegontova, Olga; Ochir-Goryaeva, Maria	Direct: IntCal20	4740	61	2893-2675 calBCE (4200±25 BP, PSUAMS-14874)	..	Russia_CaspianInland_EBA_Yamnaya	Yamnaya	Tsagan-Usn-5 (Republic of Kalmykia, Yashkulsky District)	Russia	46.0348	45.2506	Twist1.4M	1	1	1.48755	807903	M	n/a (no relatives detected)	37.0164	0	32.8	H6a1b	R-FT91192	R1b1a1b1b3	[0.977,0.997]	0.093	0.345	[0.000,0.006]	[0.001,0.004]	ds.half	S33308.Y1.E1.L1	S33308.Y1.E1.L1	..	PASS	-
I4429	I4429	WCAUC25_C|D (Tsarskaya)	tooth	whole-genome analysis	First genome-wide ancient DNA data from this individual	Pinhasi, Ron	Context: Archaeological	5300	202	3700-3000 BCE	..	Maikop_I4429	Maikop	Tsarskaya (Republic of Adygea, Maykopsky District)	Russia	44.385	40.3946	1240k,Twist1.4M	4	4	1.57557	816739	M	n/a (no relatives detected)	0	0	246.362	T2a1b1a1	J-PF5119	J2a1a1a2	[0.992,1]	0.112	0.366	[0.005,0.014]	[0.006,0.011]	ds.half,ds.half,ds.half,ds.half	S4430.E1.L1,S4429.E1.L1,S4429.E1.L3,S4429.E1.L2	S4430.E1.L1,S4429.E1.L1,S4429.E1.L3,S4429.E1.L2	..	PASS	ANGSD=[0.005,0.009], hapConX=[0.006,0.011]
I10597	I10597	StPet124 (MAE_6557_64, Tsatsa, 1962, kurgan 7, burial 9)	tooth	whole-genome analysis	First genome-wide ancient DNA data from this individual	Pinhasi, Ron; Moiseyev, Vyacheslav; Khartanovich, Valeri I.	Context: Archaeological	4850	231	3300-2500 BCE	25-35 yrs; male	Russia_Volgograd_EBA_Yamnaya	Yamnaya	Tsatsa (Volgograd Oblast, Svetloyarsky District, Tsatsa Village)	Russia	48.1833	44.6667	1240k,Twist1.4M	3	3	2.09361	918655	M	n/a (no relatives detected)	12.3509	0	200.499	H2a1	R-M12149	R1b1a1b1b	[0.978,0.997]	0.147	0.359	[0.002,0.007]	[0.002,0.006]	ds.half,ds.half,ds.half	S10597.E1.L2,S10597.E1.L3,S10597.E1.L4	S10597.E1.L2,S10597.E1.L3,S10597.E1.L4	..	PASS	-
I6918	I6918	StPet121 (MAE_6557_61, Tsatsa, 1962, kurgan 2, burial 6)	petrous	whole-genome analysis	First genome-wide ancient DNA data from this individual	Pinhasi, Ron; Moiseyev, Vyacheslav; Khartanovich, Valeri I.	Direct: IntCal20	4564	85	2847-2492 calBCE (4070±25 BP, PSUAMS-3927)	30-35 yrs; male	Russia_Volgograd_EBA_Yamnaya	Yamnaya	Tsatsa (Volgograd Oblast, Svetloyarsky District, Tsatsa Village)	Russia	48.1833	44.6667	1240k	1	1	4.37728	850463	M	n/a (no relatives detected)	28.5848	0	148	..	R-Z2108	R1b1a1b1b3	[0.988,0.996]	0.118	0.407	[0.002,0.006]	[0.004,0.006]	ds.half	S6918.E1.L1	S6918.E1.L1	..	PASS	-
I6919	I6919	StPet122 (MAE_6557_62, Tsatsa, 1962, kurgan 3, burial 1)	petrous	whole-genome analysis	First genome-wide ancient DNA data from this individual	Pinhasi, Ron; Moiseyev, Vyacheslav; Khartanovich, Valeri I.	Direct: IntCal20	4596	86	2847-2499 calBCE (4085±20 BP, PSUAMS-4338)	child, sex unknown, 7-9	Russia_Volgograd_EBA_Yamnaya	Yamnaya	Tsatsa (Volgograd Oblast, Svetloyarsky District, Tsatsa Village)	Russia	48.1833	44.6667	1240k	1	1	4.32675	851435	F	n/a (no relatives detected)	6.1744	0	186	..	n/a (female)	n/a (female)	[0.990,0.998]	0.093	0.011	n/a (female)	n/a (female)	ds.half	S6919.E1.L1	S6919.E1.L1	..	PASS	-
I6920	I6920	StPet123 (MAE_6557_63, Tsatsa, 1962, kurgan 6, burial 4)	bone (long bone)	whole-genome analysis	First genome-wide ancient DNA data from this individual	Pinhasi, Ron; Moiseyev, Vyacheslav; Khartanovich, Valeri I.	Context: Archaeological	4850	231	3300-2500 BCE	20-25; female	Russia_Volgograd_EBA_Yamnaya_o	Yamnaya	Tsatsa (Volgograd Oblast, Svetloyarsky District, Tsatsa Village)	Russia	48.1833	44.6667	1240k	1	1	0.0361304	37452	M	n/a (no relatives detected)	n/a (<300K SNPs)	n/a (<300K SNPs)	17	..	R-M269	R1b1a1b	[0.990,1.000]	0.065	0.42	n/a (7 SNPs)	n/a (<2000 X SNPs)	ds.half	S6920.E1.L1	S6920.E1.L1	..	PASS	-
I28683	I28683	(Ulan-4, kurgan 3, burial 12)	tooth (molar)	whole-genome analysis	First genome-wide ancient DNA data from this individual	Shishlina, Natalia I.	Direct: IntCal20	5913	68	4152-3804 calBCE (5160±40 BP, Gr49047)	40-45. yrs	Remontnoye	Steppe Eneolithic	Ulan-4 (Rostov Oblast, Remontnensky District)	Russia	46.6156	43.3733	1240k	1	1	2.37537	805473	M	n/a (no relatives detected)	32.7232	0	128.1	R0	R-V1636	R1b1a2	[0.986,0.998]	0.07	0.41	[0.001,0.006]	[0.002,0.005]	ds.half	S28683.Y1.E1.L1	S28683.Y1.E1.L1	..	PASS	-
I29565	I29565	Sample 13 (Ulan-4, kurgan 3, burial 11)	tooth	whole-genome analysis	First genome-wide ancient DNA data from this individual	Shishlina, Natalia I.	Context: Archaeological	4500	29	2600-2500 BCE	..	Russia_Rostov_LateYamnaya_BA	Yamnaya	Ulan-4 (Rostov Oblast, Remontnensky District)	Russia	46.6156	43.3733	Twist1.4M	1	1	0.0246063	25590	F	n/a (no relatives detected)	n/a (<300K SNPs)	n/a (<300K SNPs)	3.134	D4m2a	n/a (female)	n/a (female)	[0.822,0.961]	0.084	0.005	n/a (female)	n/a (female)	ds.half	S29565.Y1.E2.L1	S29565.Y1.E2.L1	..	PASS	mtcontam=[0.822,0.961]
I29568	I29568	Sample 16 (Ulan-4, kurgan 4, burial 8)	tooth	whole-genome analysis	First genome-wide ancient DNA data from this individual	Shishlina, Natalia I.	Context: Archaeological	4700	87	2900-2600 BCE	30-40 yrs	Russia_Remontnoye_EBA_Yamnaya	Yamnaya	Ulan-4 (Rostov Oblast, Remontnensky District)	Russia	46.6156	43.3733	Twist1.4M	1	1	2.32516	914734	F	n/a (no relatives detected)	21.5505	0	6.175	T2a1a	n/a (female)	n/a (female)	[0.887,0.964]	0.086	0.005	n/a (female)	n/a (female)	ds.half	S29568.Y1.E1.L1	S29568.Y1.E1.L1	..	PASS	mtcontam=[0.887,0.964]
I32864	I32864	EL094 (KRC_RAS_1723, Ulan-Tolga, kurgan 15, burial 1)	cochlea	whole-genome analysis	First genome-wide ancient DNA data from this individual	Bembeeva, L'ubov; Nikolaeva, N.A.; Flegontov, Pavel N.; Flegontova, Olga; Ochir-Goryaeva, Maria	Context: Archaeological	4900	202	3300-2600 BCE	..	Russia_CaspianInland_EBA_Yamnaya	Yamnaya	Ulan-Tolga (Republic of Kalmykia, Ketchenerovsky District)	Russia	47.2835	45.0229	Twist1.4M	1	1	0.037713	37154	M	n/a (no relatives detected)	n/a (<300K SNPs)	n/a (<300K SNPs)	1.259	n/a (<2x)	R-Z2106	R1b1a1b1b3	n/a (<2x)	0.309	0.341	n/a (6 SNPs)	n/a (<2000 X SNPs)	ds.half	S32864.Y1.E1.L1	S32864.Y1.E1.L1	..	PASS	-
I1717	I1717	(Unakozovskaya, skeleton 1)	tooth	whole-genome analysis	First genome-wide ancient DNA data from this individual	Higham, Tom	Context: Archaeological	5900	260	4400-3500 BCE	60 yrs	Unakozovskaya	Darkveti-Meshoko	Unakozovskaya (Republic of Adygea, Maykopsky District)	Russia	44.2506	40.2192	1240k	1	1	2.13104	728209	F	n/a (no relatives detected)	68.8659	24.2168	983.067	J1d6	n/a (female)	n/a (female)	[0.988,0.999]	0.067	0.008	n/a (female)	n/a (female)	ds.half	S1717.E1.L1	S1717.E1.L1	..	PASS	-
I10362	I10362	(Utyovka-11, kurgan 4, burial 1, skeleton 1)	petrous	whole-genome analysis	First genome-wide ancient DNA data from this individual	Khokhlov, Alexander A.; Kitov, Egor P.	Direct: IntCal20	4701	73	2877-2630 calBCE (4155±30 BP, PSUAMS-10732)	≥55 yrs; female	Russia_Volga_EBA_Yamnaya	Yamnaya	Utyovka-9 (Samara Oblast, Neftegorsky District, Utyovka Village)	Russia	52.8972	50.9795	1240k	1	1	3.21545	693682	F	n/a (no relatives detected)	28.0491	0	..	..	n/a (female)	n/a (female)	..	0.106	0.017	n/a (female)	n/a (female)	ds.half	S10362.E1.L1	S10362.E1.L1	..	PASS	-
I10363	I10363	(Utyovka-11, kurgan 4, burial 1, skeleton 2)	petrous	whole-genome analysis	First genome-wide ancient DNA data from this individual	Khokhlov, Alexander A.; Kitov, Egor P.	Direct: IntCal20	5165	76	3352-3101 calBCE (4510±25 BP, PSUAMS-10733)	25-30 yrs; female	Russia_Volga_EBA_Yamnaya	Yamnaya	Utyovka-9 (Samara Oblast, Neftegorsky District, Utyovka Village)	Russia	52.8972	50.9795	1240k	1	1	3.17211	698264	F	n/a (no relatives detected)	14.6823	0	..	..	n/a (female)	n/a (female)	..	0.068	0.015	n/a (female)	n/a (female)	ds.half	S10363.E1.L1	S10363.E1.L1	..	PASS	-
I10630	I10630	Uvak_10561 (Uvak, kurgan 2, burial 5)	tooth	whole-genome analysis	First genome-wide ancient DNA data from this individual	Khokhlov, Alexander A.; Kitov, Egor P.	Direct: IntCal22	4674	83	2868-2580 calBCE (4125±25 BP, PSUAMS-10734)	..	Russia_Ural_EBA_Yamnaya	Yamnaya	Uvak Kurgan (Orenburg Oblast, Ural River Valley)	Russia	50.9664	55.636	1240k,Twist1.4M	3	3	2.63338	1016654	M	n/a (no relatives detected)	14.2455	0	717.154	U4b1b1	R-KMS67	R1b1a1b1b3	[0.988,0.998]	0.055	0.352	[0.002,0.006]	[0.002,0.004]	ds.half,ds.half,ds.half	S10630.E1.L1,S10630.E1.L2,S10630.E1.L3	S10630.E1.L1,S10630.E1.L2,S10630.E1.L3	..	PASS	-
I20541	I20541	5 (Uzunchul, kurgan 6, burial 1)	tooth	whole-genome analysis	First genome-wide ancient DNA data from this individual	Savenkova, Tatyana M.	Direct: IntCal20	4661	86	2860-2578 calBCE (4115±20 BP, PSUAMS-13984)	35-45 yrs; male	Russia_Afanasievo_Khakassia_possible	Afanasievo	Uzunchul (Khakassia, Askizskiy Rayon)	Russia	53.4629	90.3099	1240k,Twist1.4M	3	3	0.492412	400180	M	n/a (no relatives detected)	..	..	38.2	T2c1a2	Q-Y6826	Q1b2a1a~	[0.962,0.983]	0.037	0.39	[0,0.009]	[0,0.005]	ds.half,ds.half,ds.half	S20541.Y1.E2.L1,S20541.Y1.E3.L1,S20541.Y1.E4.L1	S20541.Y1.E2.L1,S20541.Y1.E3.L1,S20541.Y1.E4.L1	..	PASS	-
I23568	I23568	(Vesely, kurgan 1, burial 42, adult)	tooth, petrous	not used in whole-genome analysis - not included in whole genome population genetics analysis due to being a first degree relative of an individual with higher quality data	First genome-wide ancient DNA data from this individual	Kitov, Egor P.; Batieva, Elena; Kitova, Alexandera; Kiyashko, Aleksey; Khokhlov, Alexander A.; Serikovna, Musayeva Raikhan	Direct: IntCal20; R_combine	4700	70	2874-2630 calBCE (4149±21) [R-Combine: (4125±25 BP, PSUAMS-14007), (4203±38 BP, UBA-40365)]	25-35, female	Russia_EBA_Yamnaya_Don_brother.I23655	Catacomb	Vesely (Rostov Oblast, Vesyolovsky District)	Russia	47.4624	39.974	1240k	2	2	1.916	744003	M	Rostov Oblast, Veselyy Family A (3 members) (brothers: I23568-I23655 | 2d: I23568-I23654, I23655-I23654)	22.9441	0	101.284	U5a2	I-L699	I2a1b1a2a2a	[0.982,0.998]	0.144	0.416	[0.001,0.007]	[0.002,0.006]	ds.half,ds.half	S23568.Y1.E1.L1,S23656.Y1.E1.L1	S23568.Y1.E1.L1,S23656.Y1.E1.L1	..	PASS	-
I23654	I23654	(Vesely, kurgan 1, burial 26)	petrous	whole-genome analysis	First genome-wide ancient DNA data from this individual	Kitov, Egor P.; Batieva, Elena; Kitova, Alexandera; Kiyashko, Aleksey; Khokhlov, Alexander A.; Serikovna, Musayeva Raikhan	Direct: IntCal20; R_combine	4848	9	2914-2885 calBCE (4283±18) [R-Combine: (4270±20 BP, PSUAMS-14008), (4329±38 BP, UBA-40363)]	35-45, male	Russia_Don_EMBA_Yamnaya_Catacomb_transitional	Catacomb	Vesely (Rostov Oblast, Vesyolovsky District)	Russia	47.4624	39.974	1240k	1	1	4.34476	839472	M	Rostov Oblast, Veselyy Family A (3 members) (brothers: I23568-I23655 | 2d: I23568-I23654, I23655-I23654)	26.1098	0	127.8	H2a1	I-L699	I2a1b1a2a2a	[0.979,0.999]	0.138	0.425	[0.003,0.006]	[0.004,0.006]	ds.half	S23654.Y1.E1.L1	S23654.Y1.E1.L1	..	PASS	-
I23655	I23655	(Vesely, kurgan 1, burial 26, child)	petrous	whole-genome analysis	First genome-wide ancient DNA data from this individual	Kitov, Egor P.; Batieva, Elena; Kitova, Alexandera; Kiyashko, Aleksey; Khokhlov, Alexander A.; Serikovna, Musayeva Raikhan	Direct: IntCal20; R_combine	4805	48	2902-2707 calBCE (4231±17) [R-Combine: (4210±20 BP, PSUAMS-14009), (4279±30 BP, UBA-40364)]	9 y.o.	Russia_Don_EMBA_Yamnaya_Catacomb_transitional	Catacomb	Vesely (Rostov Oblast, Vesyolovsky District)	Russia	47.4624	39.974	1240k	1	1	1.75835	726087	M	Rostov Oblast, Veselyy Family A (3 members) (brothers: I23568-I23655 | 2d: I23568-I23654, I23655-I23654)	12.2394	0	108.1	U5a2	I-L699	I2a1b1a2a2a	[0.983,0.999]	0.164	0.421	[0.003,0.009]	[0.002,0.006]	ds.half	S23655.Y1.E1.L1	S23655.Y1.E1.L1	..	PASS	-
I20190	I0441	SVP HB 54 (Kurmanaevka-3, kurgan 3, burial 1)	petrous	whole-genome analysis	More data from an individual with genome-wide ancient DNA data first reported in HaakLazaridis2015	powder/extract first reported in HaakLazaridisNature2015	Direct: IntCal20, R_Combine	4701	69	2876-2635 calBCE (4159±19 BP) [R_Combine: (4234±60 BP, AA-47805), (4150±20 BP, PSUAMS-8721)]	mature	Russia_Samara_EBA_Yamnaya	Yamnaya/Poltavka	Vilovatoye (Samara Oblast, Bogatovsky District)	Russia	53.025	51.451	1240k	1	1	5.23866	792411	F	n/a (no relatives detected)	24.5055	0	116.5	H2b	n/a (female)	n/a (female)	[0.952,0.978]	0.175	0.014	n/a (female)	n/a (female)	ss.USER	S20190.Y1.E1.L1	S20190.Y1.E1.L1	S0441.E1.L1	PASS	mtcontam=[0.952,0.970]
I33864	I33864	EL058 (KRC_RAS_1064, Volga-Chogray-Channel-37, kurgan 6, burial 7)	cochlea	whole-genome analysis	First genome-wide ancient DNA data from this individual	Ochir-Goryaeva, Maria; Bembeeva, L'ubov; Flegontov, Pavel N.; Flegontova, Olga	Context: Archaeological	4850	231	3300-2500 BCE	..	Russia_CaspianInland_EBA_Yamnaya	Yamnaya	Volga-Chogray-Channel-37 (Republic of Kalmykia, Yashkulsky District)	Russia	46.2226	45.2105	Twist1.4M	1	1	1.12455	677574	M	n/a (no relatives detected)	17.4115	0	24.07	H2a+152 16311	R-L23	R1b1a1b1	[0.954,0.992]	0.184	0.356	[0.002,0.015]	[0.005,0.012]	ds.half	S33864.Y1.E1.L1	S33864.Y1.E1.L1	..	PASS	hapConX=[0.005,0.012]
I33307	I33307	EL064 (KRC_RAS_1175, Volga-Chogray-Channel-53, kurgan 6, burial 17)	tooth	whole-genome analysis	First genome-wide ancient DNA data from this individual	Ochir-Goryaeva, Maria; Bembeeva, L'ubov; Shishlina, Natalia I.; Flegontov, Pavel N.; Flegontova, Olga	Direct: IntCal20	5577	42	3705-3533 calBCE (4855±25 BP, PSUAMS-14073)	..	Russia_CaspianInland_EBA_Yamnaya	Yamnaya	Volga-Chogray-Channel-53 (Republic of Kalmykia, Yashkulsky District)	Russia	46.2398	45.4998	Twist1.4M	1	1	5.92864	1091436	M	n/a (no relatives detected)	41.7769	0	62.19	U4a1	R-Z2106	R1b1a1b1b3	[0.954,0.977]	0.054	0.364	[0.002,0.004]	[0.001,0.003]	ds.half	S33307.Y1.E1.L1	S33307.Y1.E1.L1	..	PASS	mtcontam=[0.954,0.977], hapConX=[0.001,0.003]
I33863	I33863	EL054 (KRC_RAS_1006, Volga-Chogray-Channel-53, kurgan 1, burial 4)	cochlea	whole-genome analysis	First genome-wide ancient DNA data from this individual	Ochir-Goryaeva, Maria; Bembeeva, L'ubov; Shishlina, Natalia I.; Flegontov, Pavel N.; Flegontova, Olga	Context: Archaeological and date of individual from same context I33307	5075	361	3750-2500 BCE	..	Russia_CaspianInland_EBA_Yamnaya	Yamnaya	Volga-Chogray-Channel-53 (Republic of Kalmykia, Yashkulsky District)	Russia	46.2398	45.4998	Twist1.4M	1	1	0.0315303	31578	M	n/a (no relatives detected)	n/a (<300K SNPs)	n/a (<300K SNPs)	0.411	n/a (<2x)	F	F	n/a (<2x)	0.199	0.38	n/a (5 SNPs)	n/a (<2000 X SNPs)	ds.half	S33863.Y1.E1.L1	S33863.Y1.E1.L1	..	PASS	-
I32850	I32850	EL060 (KRC_RAS_1094, Volga-Chogray-Channel-56, kurgan 12, burial 2)	cochlea	whole-genome analysis	First genome-wide ancient DNA data from this individual	Bembeeva, L'ubov; Flegontov, Pavel N.; Flegontova, Olga; Ochir-Goryaeva, Maria	Direct: IntCal20	4392	61	2567-2343 calBCE (3945±25 BP, PSUAMS-14863)	..	Russia_CaspianInland_EBA_Yamnaya	Yamnaya	Volga-Chogray-Channel-56 (Republic of Kalmykia, Yashkulsky District)	Russia	46.2398	45.4998	Twist1.4M	1	1	6.30855	1102183	M	n/a (no relatives detected)	11.2328	0	42.59	U5a1i	R-L23	R1b1a1b1	[0.966,0.990]	0.159	0.385	[0.003,0.006]	[0.005,0.007]	ds.half	S32850.Y1.E1.L1	S32850.Y1.E1.L1	..	PASS	hapConX=[0.005,0.007]
I33312	I33312	EL089 (KRC_RAS_1705, Volga-Chogray-Channel-56, kurgan 11, burial 4)	tooth	whole-genome analysis	First genome-wide ancient DNA data from this individual	Bembeeva, L'ubov; Flegontov, Pavel N.; Flegontova, Olga; Ochir-Goryaeva, Maria	Context: Date from same site and context: I32850	4400	87	2600-2300 BCE	..	Russia_CaspianInland_EBA_Yamnaya	Yamnaya	Volga-Chogray-Channel-56 (Republic of Kalmykia, Yashkulsky District)	Russia	46.2398	45.4998	Twist1.4M	1	1	0.403593	342242	M	n/a (no relatives detected)	21.1221	0	10.48	U4d	R-Z2106	R1b1a1b1b3	[0.954,0.993]	0.11	0.343	[0.000,0.000]	[0,0.004]	ds.half	S33312.Y1.E1.L1	S33312.Y1.E1.L1	..	PASS	-
I33314	I33314	EL091 (KRC_RAS_1705, Volga-Chogray-Channel-56, kurgan 13, burial 9)	tooth	not used in whole-genome analysis - published in this paper because of thematic relevance but not included in whole genome population genetic analysis due to low coverage	First genome-wide ancient DNA data from this individual	Bembeeva, L'ubov; Flegontov, Pavel N.; Flegontova, Olga; Ochir-Goryaeva, Maria	Context: Date from same site and context: I32850	4400	87	2600-2300 BCE	..	Russia_CaspianInland_EBA_Yamnaya_lc	Yamnaya	Volga-Chogray-Channel-56 (Republic of Kalmykia, Yashkulsky District)	Russia	46.2398	45.4998	Twist1.4M	1	1	0.00284016	2827	U	n/a (no relatives detected)	n/a (<300K SNPs)	n/a (<300K SNPs)	0.186	n/a (<2x)	n/a (sex unknown)	n/a (sex unknown)	n/a (<2x)	0.254	0.355	n/a (not computed)	n/a (not computed)	ds.half	S33314.Y1.E1.L1	S33314.Y1.E1.L1	..	QUESTIONABLE	2500.to.5000.SNPs
I33315	I33315	EL092 (KRC_RAS_1705, Volga-Chogray-Channel-56, kurgan 13, burial 4)	tooth	whole-genome analysis	First genome-wide ancient DNA data from this individual	Bembeeva, L'ubov; Flegontov, Pavel N.; Flegontova, Olga; Ochir-Goryaeva, Maria	Context: Date from same site and context: I32850	4400	87	2600-2300 BCE	..	Russia_CaspianInland_EBA_Yamnaya	Yamnaya	Volga-Chogray-Channel-56 (Republic of Kalmykia, Yashkulsky District)	Russia	46.2398	45.4998	Twist1.4M	1	1	0.292033	261127	M	n/a (no relatives detected)	n/a (<300K SNPs)	n/a (<300K SNPs)	11.67	J1b1a1	R-L23	R1b1a1b1	[0.950,0.992]	0.13	0.349	n/a (117 SNPs)	[0,0.004]	ds.half	S33315.Y1.E1.L1	S33315.Y1.E1.L1	..	PASS	-
I32999	I32999	EL075 (KRC_RAS_1455, Vostochny-Manych-2, kurgan 29, burial 3)	malleus	whole-genome analysis	First genome-wide ancient DNA data from this individual	Ochir-Goryaeva, Maria; Bembeeva, L'ubov; Flegontov, Pavel N.; Flegontova, Olga	Direct: IntCal20	4681	79	2868-2584 calBCE (4130±20 BP, PSUAMS-14071)	..	Russia_CaspianInland_EBA_Yamnaya	Yamnaya	Vostochny-Manych-2 (Republic of Kalmykia, Iki-Burulsky District, Chogray water reservoir)	Russia	45.5181	44.619	Twist1.4M	1	1	4.4887	1046904	M	n/a (no relatives detected)	28.4224	0	49.85	U5b2a1a+16311	R-M12149	R1b1a1b1b	[0.948,0.975]	0.152	0.372	[0.003,0.007]	[0.004,0.007]	ds.half	S32999.Y1.E1.L1	S32999.Y1.E1.L1	..	PASS	mtcontam=[0.948,0.975], hapConX=[0.004,0.007]
I32866	I32866	EL084 (KRC_RAS_1571, Vostochny-Manych-3, kurgan 33, burial 6)	cochlea	whole-genome analysis	First genome-wide ancient DNA data from this individual	Bembeeva, L'ubov; Flegontov, Pavel N.; Flegontova, Olga; Ochir-Goryaeva, Maria	Context: Archaeological	4900	202	3300-2600 BCE	..	Russia_CaspianInland_EBA_Yamnaya	Yamnaya	Vostochny-Manych-3 (Republic of Kalmykia, Iki-Burulsky District, Chogray water reservoir)	Russia	45.5181	44.619	Twist1.4M	1	1	1.18929	665866	F	n/a (no relatives detected)	14.7183	0	18.3	U5a1a	n/a (female)	n/a (female)	[0.939,0.983]	0.221	0.014	n/a (female)	n/a (female)	ds.half	S32866.Y1.E1.L1	S32866.Y1.E1.L1	..	PASS	-
I33309	I33309	EL079 (KRC_RAS_1485, Vostochny-Manych-3, kurgan 27, burial 7)	tooth	whole-genome analysis	First genome-wide ancient DNA data from this individual	Ochir-Goryaeva, Maria; Bembeeva, L'ubov; Flegontov, Pavel N.; Flegontova, Olga	Context: Archaeological	4850	231	3300-2500 BCE	..	Russia_CaspianInland_EBA_Yamnaya	Yamnaya	Vostochny-Manych-3 (Republic of Kalmykia, Iki-Burulsky District, Chogray water reservoir)	Russia	45.5181	44.619	Twist1.4M	1	1	1.1778	696612	F	n/a (no relatives detected)	20.5636	0	16.64	H15a1a1	n/a (female)	n/a (female)	[0.952,0.991]	0.059	0.005	n/a (female)	n/a (female)	ds.half	S33309.Y1.E1.L1	S33309.Y1.E1.L1	..	PASS	-
I33867_d	I33867	EL076 (KRC_RAS_1458, Vostochny-Manych-3, kurgan 32, burial 5)	cochlea	whole-genome analysis	First genome-wide ancient DNA data from this individual	Ochir-Goryaeva, Maria; Bembeeva, L'ubov; Flegontov, Pavel N.; Flegontova, Olga	Context: Archaeological	4850	231	3300-2500 BCE	..	Russia_CaspianInland_EBA_Yamnaya	Yamnaya	Vostochny-Manych-3 (Republic of Kalmykia, Iki-Burulsky District, Chogray water reservoir)	Russia	45.5181	44.619	Twist1.4M	1	1	0.0433377	41068	U	n/a (no relatives detected)	n/a (<300K SNPs)	n/a (<300K SNPs)	..	n/a (<2x)	n/a (sex unknown)	n/a (sex unknown)	n/a(<2x)	..	..	n/a (sex unknown)	n/a (sex unknown)	ds.half	S33867.Y1.E1.L1	S33867.Y1.E1.L1	..	PASS	-
I33868	I33868	EL077 (KRC_RAS_1459, Vostochny-Manych-3, kurgan 30, burial 7)	cochlea	whole-genome analysis	First genome-wide ancient DNA data from this individual	Ochir-Goryaeva, Maria; Bembeeva, L'ubov; Flegontov, Pavel N.; Flegontova, Olga	Context: Archaeological	4850	231	3300-2500 BCE	..	Russia_CaspianInland_EBA_Yamnaya	Yamnaya	Vostochny-Manych-3 (Republic of Kalmykia, Iki-Burulsky District, Chogray water reservoir)	Russia	45.5181	44.619	Twist1.4M	1	1	3.42545	1002082	F	n/a (no relatives detected)	49.5217	22.5153	46.81	I4a	n/a (female)	n/a (female)	[0.985,0.998]	0.147	0.008	n/a (female)	n/a (female)	ds.half	S33868.Y1.E1.L1	S33868.Y1.E1.L1	..	PASS	-
I32867	I32867	EL083 (KRC_RAS_1539, Vostochny-Manych-right-bank-1, kurgan 19, burial 8)	cochlea	whole-genome analysis	First genome-wide ancient DNA data from this individual	Bembeeva, L'ubov; Flegontov, Pavel N.; Flegontova, Olga; Ochir-Goryaeva, Maria	Context: Archaeological	4900	202	3300-2600 BCE	..	Russia_CaspianInland_EBA_Yamnaya_Yamnaya_o1	Yamnaya	Vostochny-Manych-right-bank-1 (Republic of Kalmykia, Iki-Burulsky District, Chogray water reservoir)	Russia	45.4924	44.6293	Twist1.4M	1	1	4.93495	1066149	F	n/a (no relatives detected)	16.2132	0	46.32	U2e1b	n/a (female)	n/a (female)	[0.975,0.993]	0.1	0.006	n/a (female)	n/a (female)	ds.half	S32867.Y1.E1.L1	S32867.Y1.E1.L1	..	PASS	-
I32865	I32865	EL088 (KRC_RAS_1617, Zakhanata, kurgan 5, burial 19)	cochlea	whole-genome analysis	First genome-wide ancient DNA data from this individual	Bembeeva, L'ubov; Flegontov, Pavel N.; Flegontova, Olga; Ochir-Goryaeva, Maria	Direct: IntCal20	4885	38	3011-2890 calBCE (4320±25 BP, PSUAMS-14864)	..	Russia_CaspianInland_EBA_Yamnaya	Yamnaya	Zakhanata (Republic of Kalmykia, Sarpinsky District)	Russia	47.7097	44.7971	Twist1.4M	1	1	3.27343	989326	M	n/a (no relatives detected)	4.9797	0	25.15	U5a1g1	R-Z2106	R1b1a1b1b3	[0.972,0.996]	0.135	0.39	[0.001,0.004]	[0.001,0.004]	ds.half	S32865.Y1.E1.L1	S32865.Y1.E1.L1	..	PASS	-
I33306	I33306	EL062 (KRC_RAS_1150, Zergenta-2, kurgan 1, burial 6)	tooth	whole-genome analysis	First genome-wide ancient DNA data from this individual	Ochir-Goryaeva, Maria; Bembeeva, L'ubov; Agapov, Sergey V.; Flegontov, Pavel N.; Flegontova, Olga	Context: Archaeological	4850	231	3300-2500 BCE	..	Russia_CaspianInland_EBA_Yamnaya	Yamnaya	Zergenta-2 (Republic of Kalmykia, Oktyabrsky District)	Russia	47.739	45.265	Twist1.4M	1	1	0.129725	127141	M	n/a (no relatives detected)	n/a (<300K SNPs)	n/a (<300K SNPs)	2.574	U5a1a1	R-M269	R1b1a1b	[0.819,0.966]	0.128	0.367	n/a (28 SNPs)	[0,0.014]	ds.half	S33306.Y1.E1.L1	S33306.Y1.E1.L1	..	PASS	mtcontam=[0.819,0.966], hapConX=[0,0.014]
I20499	I20499	P6572 (Zabalj-Medisova-humka, burial 4)	tooth	whole-genome analysis	First genome-wide ancient DNA data from this individual	Pinhasi, Ron; Novak, Mario; Jarosz, Paweł; Koledin, Jovan	Direct: IntCal20; R_combine	4710	66	2880-2633 calBCE (4163±23 BP) [R_combine: (4190±30 BP, PSUAMS-11006), (4125±35 BP, Poz-100501)]	..	Serbia_EBA_Yamnaya	Yamnaya	Zabalj-Medisova-humka (South Bačka District, Žabalj Municipality, Zabalj)	Serbia	45.3889	20.1138	1240k	1	1	0.358397	287535	M	n/a (no relatives detected)	n/a (<300K SNPs)	n/a (<300K SNPs)	53.58	U4b1b1	R-L52	R1b1a1b1a1	[0.993,1.000]	0.184	0.424	[0.000,0.031]	[0,0.009]	ss.USER	S20499.Y1.E1.L1	S20499.Y1.E1.L1	..	PASS	-
I7889	I7889	LESNÉ_99/42 (Michalovce, 3680)	tooth (molar)	not used in whole-genome analysis - published in this paper because of thematic relevance but not included in whole genome population genetic analysis due to low coverage	First genome-wide ancient DNA data from this individual	Pinhasi, Ron; Šefčáková, Alena; Jelínek, Pavol	Context: Union of two dates of other individuals at the same site (I7890, I7891)	4750	202	3150-2450 BCE	young adult, <30 yrs	Slovakia_Yamnaya_lc	Yamnaya (East Slovakian Mounds)	Lesné (Košice Region, Michalovce District)	Slovakia	48.7949	21.8177	1240k	1	1	0.00612616	6215	M	n/a (no relatives detected)	n/a (<300K SNPs)	n/a (<300K SNPs)	0.567	n/a (<2x)	..	..	n/a (<2x)	0.037	0.356	n/a (not computed)	n/a (<2000 X SNPs)	ds.half	S7889.E1.L1	S7889.E1.L1	..	PASS	-
I7890	I7890	LESNÉ_97/42 (Michalovce, 3678)	petrous	whole-genome analysis	First genome-wide ancient DNA data from this individual	Pinhasi, Ron; Šefčáková, Alena; Jelínek, Pavol	Union of inconsistent IntCal20 calibrated dates on different samples from the same individual; P-value from R_combine is 0.00005. One is 3090-2913 calBCE (4380±25 BP, PSUAMS-11228) and the other is 2909-2784 calBCE (4250±20 BP, PSUAMS-9769)	4875	101	3100-2750 BCE	40-55 yrs	Slovakia_EBA_Yamnaya	Yamnaya (East Slovakian Mounds)	Lesné (Košice Region, Michalovce District)	Slovakia	48.7949	21.8177	1240k	1	1	3.86548	842886	M	n/a (no relatives detected)	24.3335	0	183	T1a1	R-M12149	R1b1a1b1b	[0.994,0.999]	0.136	0.418	[0.005,0.01]	[0.005,0.008]	ds.half	S7890.E1.L1	S7890.E1.L1	..	PASS	ANGSD=[0.005,0.01], hapConX=[0.005,0.008]
I7891	I7891	LESNÉ_98/42 (Michalovce, 3679)	petrous	whole-genome analysis	First genome-wide ancient DNA data from this individual	Pinhasi, Ron; Šefčáková, Alena; Jelínek, Pavol	Direct: IntCal20	4518	60	2831-2476 calBCE (4055±20 BP, PSUAMS-8335)	30-40 yrs	Slovakia_EBA_Yamnaya	Yamnaya (East Slovakian Mounds)	Lesné (Košice Region, Michalovce District)	Slovakia	48.7949	21.8177	1240k	1	1	1.69865	723264	M	n/a (no relatives detected)	0	0	11	H	R-M12149	R1b1a1b1b	[0.919,0.992]	0.137	0.42	[0.002,0.011]	[0.006,0.011]	ds.half	S7891.E1.L1	S7891.E1.L1	..	PASS	hapConX=[0.006,0.011]
I1099_enhanced	I1099	L11-S-488 (Barcın-Höyük)	petrous	whole-genome analysis	More data from an individual with genome-wide ancient DNA data first reported in MathiesonNature2015	powder/extract first reported in MathiesonNature2015	Context: Archaeological	8300	87	6500-6200 BCE	..	TUR_Marmara_Barcın_N	Anatolia Neolithic	Barcın-Höyük (Bursa, Yenişehir)	Turkey	40.3037	29.6085	1240k,Twist1.4M	3	2	9.06428	970688	M	n/a (no relatives detected)	0	0	679.876	T2b	G-Z6484	G2a2a1a2	[0.989,0.998]	0.177	0.381	[0.003,0.007]	[0.01,0.013]	ds.half,ds.half,ds.half	S1099.E1.L1,S1099.E1.L2,S1099.E1.L3	S1099.E1.L2,S1099.E1.L3	S1099.E1.L1	QUESTIONABLE	hapConX=[0.01,0.013]
I1100_enhanced	I1100	M11-351 (Barcın-Höyük)	petrous	whole-genome analysis	More data from an individual with genome-wide ancient DNA data first reported in MathiesonNature2015	powder/extract first reported in MathiesonNature2015	Context: Archaeological	8300	87	6500-6200 BCE	..	TUR_Marmara_Barcın_N	Anatolia Neolithic	Barcın-Höyük (Bursa, Yenişehir)	Turkey	40.3037	29.6085	1240k,Twist1.4M	3	2	2.87372	667548	F	n/a (no relatives detected)	0	0	178.379	K1a	n/a (female)	n/a (female)	[0.955,0.976]	0.264	0.007	n/a (female)	n/a (female)	ds.half,ds.half,ds.half	S1100.E1.L1,S1100.E1.L2,S1100.E1.L4	S1100.E1.L2,S1100.E1.L4	S1100.E1.L1	PASS	mtcontam=[0.955,0.976]
I1102_enhanced	I1102	M11-354 (Barcın-Höyük)	petrous	whole-genome analysis	More data from an individual with genome-wide ancient DNA data first reported in MathiesonNature2015	powder/extract first reported in MathiesonNature2015	Context: Archaeological	8300	87	6500-6200 BCE	..	TUR_Marmara_Barcın_N	Anatolia Neolithic	Barcın-Höyük (Bursa, Yenişehir)	Turkey	40.3037	29.6085	1240k,Twist1.4M	3	2	4.86023	803713	M	n/a (no relatives detected)	0	0	254.106	K1a3a	C-V86	C1a2	[0.992,1]	0.275	0.396	[0.002,0.006]	[0.009,0.013]	ds.half,ds.half,ds.half	S1102.E1.L1,S1102.E1.L2,S1102.E1.L3	S1102.E1.L2,S1102.E1.L3	S1102.E1.L1	PASS	hapConX=[0.009,0.013]
I1103_enhanced	I1103	M11-S-350 (Barcın-Höyük)	petrous	whole-genome analysis	More data from an individual with genome-wide ancient DNA data first reported in MathiesonNature2015	powder/extract first reported in MathiesonNature2015	Context: Archaeological	8300	87	6500-6200 BCE	..	TUR_Marmara_Barcın_N	Anatolia Neolithic	Barcın-Höyük (Bursa, Yenişehir)	Turkey	40.3037	29.6085	1240k,Twist1.4M	3	2	9.63805	970739	M	n/a (no relatives detected)	0	0	368.576	K1b1b1	G-Z6484	G2a2a1a2	[0.981,0.997]	0.224	0.39	[0.006,0.01]	[0.012,0.014]	ds.half,ds.half,ds.half	S1103.E1.L1,S1103.E1.L2,S1103.E1.L3	S1103.E1.L2,S1103.E1.L3	S1103.E1.L1	QUESTIONABLE	ANGSD=[0.006,0.01], hapConX=[0.012,0.014], retest.damaged.based.on.improved.hapConX.results.for.damaged
I10542_enhanced	I10542	UR-U13 (Ilıpınar)	petrous	whole-genome analysis	More data from an individual with genome-wide ancient DNA data first reported in LazaridisAlpaslanRoodenbergScience2022	powder/extract first reported in LazaridisAlpaslanRoodenbergScience2022	Direct: IntCal20	5461	83	3630-3377 calBCE (4730±25 BP, PSUAMS-7729)	adult 40+ yrs	TUR_Marmara_Barcın_ChL	Anatolia Chalcolithic	Ilıpınar (Bursa, Orhangazi)	Turkey	40.48	29.296	1240k,Twist1.4M	1	0	10.4424	1124560	M	n/a (no relatives detected)	..	..	1047.85	H13a1	J-FGC15877	J2a1a1a2a	[0.976,0.993]	0.211	0.377	[0.006,0.009]	[0.009,0.011]	ds.half	S10542.E1.L1	[adding Twist capture data to previously reported 1240k data on the same library]	S10542.E1.L1	PASS	ANGSD=[0.006,0.009], hapConX=[0.009,0.011]
I10545_enhanced	I10545	UO-W12 (Ilıpınar)	petrous	whole-genome analysis	More data from an individual with genome-wide ancient DNA data first reported in LazaridisAlpaslanRoodenbergScience2022	powder/extract first reported in LazaridisAlpaslanRoodenbergScience2022	Context: Archaeological	6450	289	5000-4000 BCE	adult 35-45 yrs	TUR_Marmara_Barcın_ChL	Anatolia Chalcolithic	Ilıpınar (Bursa, Orhangazi)	Turkey	40.48	29.296	1240k,Twist1.4M	1	0	6.25059	1087658	M	n/a (no relatives detected)	..	..	524.198	U3b1	H	H	[0.96,0.983]	0.23	0.367	[0.005,0.009]	[0.01,0.013]	ds.half	S10545.E1.L1	[adding Twist capture data to previously reported 1240k data on the same library]	S10545.E1.L1	QUESTIONABLE	ANGSD=[0.005,0.009], hapConX=[0.01,0.013]
I10547_enhanced	I10547	UD-X12 (Ilıpınar)	petrous	whole-genome analysis	More data from an individual with genome-wide ancient DNA data first reported in LazaridisAlpaslanRoodenbergScience2022	powder/extract first reported in LazaridisAlpaslanRoodenbergScience2022	Context: Archaeological	6450	289	5000-4000 BCE	adult 25-35 yrs	TUR_Marmara_Barcın_ChL	Anatolia Chalcolithic	Ilıpınar (Bursa, Orhangazi)	Turkey	40.48	29.296	1240k,Twist1.4M	1	0	1.97052	763657	F	n/a (no relatives detected)	..	..	240.455	J1d2	n/a (female)	n/a (female)	[0.985,0.998]	0.227	0.01	n/a (female)	n/a (female)	ds.half	S10547.E1.L1	[adding Twist capture data to previously reported 1240k data on the same library]	S10547.E1.L1	PASS	-
I0726_enhanced	I0726	M15.2 UF (Menteşe, 2000)	tooth	whole-genome analysis	More data from an individual with genome-wide ancient DNA data first reported in MathiesonNature2015	powder/extract first reported in MathiesonNature2015	Context: Archaeological	7950	231	6400-5600 BCE	..	TUR_Marmara_Menteşe_N	Anatolia Neolithic	Menteşe (Bursa, Yenişehir)	Turkey	40.26	29.65	1240k,Twist1.4M	18	15	0.78048	741326	F	n/a (no relatives detected)	0	0	405.325	H	n/a (female)	n/a (female)	[0.981,0.997]	0.106	0.009	n/a (female)	n/a (female)	ds.half,ds.half,ds.half,ds.half,ds.half,ds.half,ds.half,ds.half,ds.half,ds.half,ds.half,ds.half,ds.half,ds.half,ds.half,ds.half,ds.half,ds.half	S0726.E1.L1,S0743.E1.L10,S0743.E1.L11,S0743.E1.L12,S0743.E1.L13,S0743.E1.L15,S0743.E1.L16,S0743.E1.L5,S0743.E1.L8,S0743.E1.L9,S0743.E1.L1,S1107.E1.L1,S0743.E1.L14,S0743.E1.L2,S0743.E1.L3,S0743.E1.L4,S0743.E1.L6,S0743.E1.L7	S0743.E1.L10,S0743.E1.L11,S0743.E1.L12,S0743.E1.L13,S0743.E1.L15,S0743.E1.L16,S0743.E1.L5,S0743.E1.L8,S0743.E1.L9,S0743.E1.L14,S0743.E1.L2,S0743.E1.L3,S0743.E1.L4,S0743.E1.L6,S0743.E1.L7	S0726.E1.L1,S0743.E1.L1,S1107.E1.L1	PASS	-
I14649	I14649	TH15_BR1030 (Tilbeşar-Höyük, locus 22)	petrous	whole-genome analysis	More data from an individual with genome-wide ancient DNA data first reported in LazaridisAlpaslanRoodenbergScience2022	powder/extract first reported in LazaridisAlpaslanRoodenbergScience2022	Direct (WARNING MISSING LAB CODE, MISSING UNCALIBRATED DATE, NEED TO CHANGE TO INTCAL20): IntCal13	4168	52	2308-2129 calBCE	adult possible	TUR_SE_Gaziantep_BA	Anatolia EBA	Tilbeşar-Höyük (Gaziantep, Oğuzeli)	Turkey	36.87	37.54	1240k	5	4	0.266933	232418	M	n/a (no relatives detected)	n/a (<300K SNPs)	n/a (<300K SNPs)	22.419	U3c	R-V1636	R1b1a2	..	0.395	0.395	n/a (131 SNPs)	[0,0.012]	ds.half,ds.half,ds.half,ds.half,ds.half	S14649.Y1.E1.L1,S14649.Y1.E2.L1,S14649.Y1.E3.L1,S14649.Y1.E4.L1,S14649.Y1.E5.L1	S14649.Y1.E2.L1,S14649.Y1.E3.L1,S14649.Y1.E4.L1,S14649.Y1.E5.L1	S14649.Y1.E1.L1	PASS	-
I3719_enhanced	I3719	Mos53 (Deriivka-1, burial 102)	tooth	whole-genome analysis	More data from an individual with genome-wide ancient DNA data first reported in MathiesonNature2018	powder/extract first reported in MathiesonNature2018	Direct: IntCal20	6831	42	4983-4795 calBCE (5995±25 BP, PSUAMS-2303)	..	Ukraine_N_Deriivka_I3719	Dnieper-Donets	Deriivka-1 (Kirovohrad Oblast, Oleksandriia District, Onufriivka municipality)	Ukraine	48.9142	33.7649	1240k,Twist1.4M	12	11	2.73667	997324	M	n/a (no relatives detected)	0	0	631.788	H1	I-CTS10057	I2a1b1a2	[0.974,0.992]	0.124	0.366	[0.005,0.011]	[0.005,0.009]	ds.half,ds.half,ds.half,ds.half,ds.half,ds.half,ds.half,ds.half,ss.USER,ss.USER,ss.USER,ss.USER	S3719.E1.L1,S3719.E1.L2,S3719.E1.L3,S3719.E1.L4,S3719.E1.L5,S3719.E1.L6,S3719.E1.L7,S7234.E1.L1,S7234.E1.L2,S7234.E1.L4,S7234.E1.L5,S7234.E1.L3	S3719.E1.L2,S3719.E1.L3,S3719.E1.L4,S3719.E1.L5,S3719.E1.L6,S3719.E1.L7,S7234.E1.L1,S7234.E1.L2,S7234.E1.L4,S7234.E1.L5,S7234.E1.L3	S3719.E1.L1	PASS	ANGSD=[0.005,0.011], hapConX=[0.005,0.009]
I3720	I3720	Mos54 (Deriivka-1, burial 9)	tooth	whole-genome analysis	More data from an individual with too low quality data to analyze in MathiesonNature2018	powder/extract first generated as part of MathiesonNature2018	Direct: IntCal20	7233	44	5364-5218 calBCE (6330±20 BP, PSUAMS-2685)	..	Ukraine_N	Dnieper-Donets	Deriivka-1 (Kirovohrad Oblast, Oleksandriia District, Onufriivka municipality)	Ukraine	48.9142	33.7649	1240k	6	6	0.0605264	60111	M	n/a (no relatives detected)	n/a (<300K SNPs)	n/a (<300K SNPs)	37.7113	U2e1h	I2	I2	[0.987,0.999]	..	..	n/a (not computed)	n/a (<2000 X SNPs)	ds.half,ds.half,ds.half,ds.half,ds.half,ds.half	S3720.E1.L1,S3720.E1.L2,S3720.E1.L3,S3720.E1.L5,S3720.E1.L6,S3720.E1.L7	S3720.E1.L1,S3720.E1.L2,S3720.E1.L3,S3720.E1.L5,S3720.E1.L6,S3720.E1.L7	..	PASS	L3.lib.sexratio
I3721	I3721	Mos56 (Deriivka-1, burial 42)	tooth	whole-genome analysis	More data from an individual with too low quality data to analyze in MathiesonNature2018	powder/extract first generated as part of MathiesonNature2018	Direct: IntCal20; R_combine	6951	60	5204-4906 calBCE (6085±24 BP) [R_combine: (6200±60 BP, OxA-6159), (6065±25 BP, PSUAMS-2686)]	..	Ukraine_N	Dnieper-Donets	Deriivka-1 (Kirovohrad Oblast, Oleksandriia District, Onufriivka municipality)	Ukraine	48.9142	33.7649	1240k	6	6	0.0649726	65754	F	n/a (no relatives detected)	n/a (<300K SNPs)	n/a (<300K SNPs)	39.8345	U5a2+16294	n/a (female)	n/a (female)	[0.991,1]	..	..	n/a (female)	n/a (female)	ds.half,ds.half,ds.half,ds.half,ds.half,ds.half	S3721.E1.L1,S3721.E1.L2,S3721.E1.L3,S3721.E1.L4,S3721.E1.L6,S3721.E1.L7	S3721.E1.L1,S3721.E1.L2,S3721.E1.L3,S3721.E1.L4,S3721.E1.L6,S3721.E1.L7	..	PASS	-
I4112_enhanced	I4112	Mos61 (Deriivka-1, burial 1)	tooth	not used in whole-genome analysis - published in this paper because of thematic relevance but not included in whole genome population genetic analysis	More data from an individual with genome-wide ancient DNA data first reported in MathiesonNature2018	powder/extract first reported in MathiesonNature2018	Direct: IntCal20	7359	41	5475-5331 calBCE (6430±30 BP, PSUAMS-14527)	..	Ukraine_N	Dnieper-Donets	Deriivka-1 (Kirovohrad Oblast, Oleksandriia District, Onufriivka municipality)	Ukraine	48.9142	33.7649	1240k,Twist1.4M	5	4	0.297579	265664	M	n/a (no relatives detected)	n/a (<300K SNPs)	n/a (<300K SNPs)	106.974	U5a2+16294	R-V88	R1b	[0.989,0.999]	0.208	0.375	n/a (167 SNPs)	[0,0.009]	ds.half,ds.half,ds.half,ds.half,ds.half	S20776.Y1.E1.L1,S20776.Y1.E2.L1,S4112.E1.L1,S4112.E1.L2,S4112.E1.L3	S20776.Y1.E1.L1,S20776.Y1.E2.L1,S4112.E1.L2,S4112.E1.L3	S4112.E1.L1	PASS	-
I5878_enhanced	I5878	Mos37 (Deriivka-1, burial 41)	tooth	not used in whole-genome analysis - not included in whole genome population genetics analysis due to being a first degree relative of an individual with higher quality data	More data from an individual with genome-wide ancient DNA data first reported in MathiesonNature2018	powder/extract first reported in MathiesonNature2018	Direct: IntCal20; contradicts previous date of 4311-3783 calBCE (5190±90 BP, Ki-2177), but new date agrees with the first degree relative I5883	7139	73	5301-5067 calBCE (6230±20 BP, PSUAMS-2831)	..	Ukraine_N_father.or.son.I5883	Dnieper-Donets	Deriivka-1 (Kirovohrad Oblast, Oleksandriia District, Onufriivka municipality)	Ukraine	48.9142	33.7649	1240k	3	2	0.241492	219545	M	n/a (no relatives detected)	n/a (<300K SNPs)	n/a (<300K SNPs)	72.875	U4b1a1a	R-V88	R1b	[0.987,0.998]	0.0975	0.377	n/a (<200 SNPs)	[0,0.006]	ds.half,ds.half,ds.half	S5878.E1.L1,S5878.E1.L3,S5878.E1.L2	S5878.E1.L3,S5878.E1.L2	S5878.E1.L1	PASS	-
I5881_enhanced	I5881	Mos39 (Deriivka-1, burial 20)	tooth	whole-genome analysis	More data from an individual with genome-wide ancient DNA data first reported in MathiesonNature2018	powder/extract first reported in MathiesonNature2018	Direct: IntCal20	7077	45	5215-5052 calBCE (6190±20 BP, PSUAMS-2825)	..	Ukraine_N	Dnieper-Donets	Deriivka-1 (Kirovohrad Oblast, Oleksandriia District, Onufriivka municipality)	Ukraine	48.9142	33.7649	1240k,Twist1.4M	8	7	0.808482	575254	M	Dereivka I Family A (2 members) (I5881 is a 1st degree relative of I5893)	..	..	168.296	U5a1	R-V2219	R1b	[0.966,0.988]	0.183	0.365	[0.001,0.018]	[0.005,0.013]	ds.half,ds.half,ds.half,ds.half,ds.half,ds.half,ds.half,ds.half	S5881.E1.L1,S5881.E1.L5,S5881.E1.L4,S5881.E1.L10,S5881.E1.L6,S5881.E1.L7,S5881.E1.L8,S5881.E1.L9	S5881.E1.L5,S5881.E1.L4,S5881.E1.L10,S5881.E1.L6,S5881.E1.L7,S5881.E1.L8,S5881.E1.L9	S5881.E1.L1	PASS	hapConX=[0.005,0.013]
I5882_enhanced	I5882	Mos40 (Deriivka-1, burial 94)	tooth	whole-genome analysis	More data from an individual with genome-wide ancient DNA data first reported in MathiesonNature2018	powder/extract first reported in MathiesonNature2018	Direct: IntCal20	5005	79	3308-2925 calBCE (4420±20 BP, PSUAMS-2826)	..	Ukraine_EBA_Deriivka_I5882	Deriivka	Deriivka-1 (Kirovohrad Oblast, Oleksandriia District, Onufriivka municipality)	Ukraine	48.9142	33.7649	1240k,Twist1.4M	2	1	2.59728	982303	F	n/a (no relatives detected)	61.8511	22.9054	417.838	U5a2+16294	n/a (female)	n/a (female)	[0.985,0.999]	0.067	0.005	n/a (female)	n/a (female)	ds.half,ds.half	S5882.E1.L1,S5882.E1.L6	S5882.E1.L6	S5882.E1.L1	PASS	-
I5884_enhanced	I5884	Mos44 (Deriivka-1, burial 68)	tooth	whole-genome analysis	More data from an individual with genome-wide ancient DNA data first reported in MathiesonNature2018	powder/extract first reported in MathiesonNature2018	Direct: IntCal20; R_combine	4735	56	2886-2680 calBCE (4189±17 BP) [R_combine: (4195±20 BP, PSUAMS-2828), (4175±30 BP, PSUAMS-7830)]	..	Ukraine_EBA_Deriivka_I5884	Deriivka	Deriivka-1 (Kirovohrad Oblast, Oleksandriia District, Onufriivka municipality)	Ukraine	48.9142	33.7649	1240k	17	16	18.2491	1087989	M	n/a (no relatives detected)	49.2349	0	8804.16	U5a2b	R-M12149	R1b1a1b1b	[0.972,0.993]	0.0825	0.395	[0.005,0.007]	[0.006,0.007]	ds.half,ds.half,ds.half,ds.half,ds.half,ds.half,ds.half,ds.half,ds.half,ds.half,ds.half,ds.half,ds.half,ds.half,ds.half,ds.half,ds.half	S5884.E1.L1,S11936.E1.L1,S11938.E1.L1,S11939.E1.L1,S11937.E1.L1,S5884.E1.L4,S5884.E1.L7,S5884.E1.L6,S5884.E1.L5,S5884.E1.L2,S5884.E1.L8,S5884.E1.L9,S5884.E1.L3,S14504.E1.L1,S14505.E1.L1,S14506.E1.L1,S14503.E1.L1	S11936.E1.L1,S11938.E1.L1,S11939.E1.L1,S11937.E1.L1,S5884.E1.L4,S5884.E1.L7,S5884.E1.L6,S5884.E1.L5,S5884.E1.L2,S5884.E1.L8,S5884.E1.L9,S5884.E1.L3,S14504.E1.L1,S14505.E1.L1,S14506.E1.L1,S14503.E1.L1	S5884.E1.L1	PASS	ANGSD=[0.005,0.007], hapConX=[0.006,0.007]
I5886_enhanced	I5886	Mos46 (Deriivka-1, burial 12)	tooth	whole-genome analysis	More data from an individual with genome-wide ancient DNA data first reported in MathiesonNature2018	powder/extract first reported in MathiesonNature2018	Direct: IntCal20	7212	32	5313-5214 calBCE (6290±25 BP, PSUAMS-2829)	..	Ukraine_N	Dnieper-Donets	Deriivka-1 (Kirovohrad Oblast, Oleksandriia District, Onufriivka municipality)	Ukraine	48.9142	33.7649	1240k,Twist1.4M	6	5	0.971245	628158	M	n/a (no relatives detected)	..	..	143.235	U4a	I-L701	I2a1b1a2	[0.974,0.991]	0.225	0.367	[0,0.009]	[0.009,0.018]	ds.half,ds.half,ds.half,ds.half,ds.half,ds.half	S5886.E1.L1,S5886.E1.L4,S5886.E1.L5,S5886.E1.L7,S5886.E1.L6,S5886.E1.L8	S5886.E1.L4,S5886.E1.L5,S5886.E1.L7,S5886.E1.L6,S5886.E1.L8	S5886.E1.L1	PASS	hapConX=[0.009,0.018]
I5888_enhanced	I5888	Mos48 (Deriivka-1, burial 27)	tooth	not used in whole-genome analysis - not included in whole genome population genetics analysis due to being a first degree relative of an individual with higher quality data	More data from an individual with genome-wide ancient DNA data first reported in MathiesonNature2018	powder/extract first reported in MathiesonNature2018	Direct: IntCal20	7349	48	5474-5321 calBCE (6415±30 BP, PSUAMS-14528)	..	Ukraine_N_father.or.son.I5875	Dnieper-Donets	Deriivka-1 (Kirovohrad Oblast, Oleksandriia District, Onufriivka municipality)	Ukraine	48.9142	33.7649	1240k,Twist1.4M	6	5	1.08856	677874	M	n/a (no relatives detected)	..	..	197.792	U5b2b1	I-Y5606	I2a1b1a2a2~	[0.979,0.994]	0.243	0.366	[0,0.012]	[0.008,0.015]	ds.half,ds.half,ds.half,ds.half,ds.half,ds.half	S5888.E1.L1,S5888.E1.L4,S5888.E1.L5,S5888.E1.L6,S5888.E1.L7,S5888.E1.L8	S5888.E1.L4,S5888.E1.L5,S5888.E1.L6,S5888.E1.L7,S5888.E1.L8	S5888.E1.L1	PASS	hapConX=[0.008,0.015]
I5891_enhanced	I5891	Mos58 (Deriivka-1, burial 18)	tooth	not used in whole-genome analysis - not included in whole genome population genetics analysis due to being a first degree relative of an individual with higher quality data	More data from an individual with genome-wide ancient DNA data first reported in MathiesonNature2018	powder/extract first reported in MathiesonNature2018	Direct: IntCal20	7297	42	5467-5230 calBCE (6375±20 BP, PSUAMS-2687)	..	Ukraine_N_1d.rel.I4114	Dnieper-Donets	Deriivka-1 (Kirovohrad Oblast, Oleksandriia District, Onufriivka municipality)	Ukraine	48.9142	33.7649	1240k	5	4	0.0879511	86568	M	n/a (no relatives detected)	n/a (<300K SNPs)	n/a (<300K SNPs)	..	U4	R1b	R1b	..	..	0.381	n/a (not computed)	n/a (<2000 X SNPs)	ds.half,ds.half,ds.half,ds.half,ds.half	S5891.E1.L1,S5891.E1.L2,S5891.E1.L3,S5891.E1.L9,S5891.E1.L8	S5891.E1.L2,S5891.E1.L3,S5891.E1.L9,S5891.E1.L8	S5891.E1.L1	PASS	-
I5893_enhanced	I5893	Mos62 (Deriivka-1, burial 93)	tooth	not used in whole-genome analysis - not included in whole genome population genetics analysis due to being a first degree relative of an individual with higher quality data	More data from an individual with genome-wide ancient DNA data first reported in MathiesonNature2018	powder/extract first reported in MathiesonNature2018	Direct: IntCal20	7249	48	5371-5218 calBCE (6340±25 BP, PSUAMS-2688)	..	Ukraine_N_1d.rel.I5881	Dnieper-Donets	Deriivka-1 (Kirovohrad Oblast, Oleksandriia District, Onufriivka municipality)	Ukraine	48.9142	33.7649	1240k	3	2	0.263281	234687	M	Dereivka I Family A (2 members) (I5881 is a 1st degree relative of I5893)	n/a (<300K SNPs)	n/a (<300K SNPs)	152.347	U5a2+16294	R-L754	R1b	[0.973,0.994]	0.125	0.392	n/a (<200 SNPs)	[0,0.006]	ds.half,ds.half,ds.half	S5893.E1.L1,S5893.E1.L4,S5893.E1.L5	S5893.E1.L4,S5893.E1.L5	S5893.E1.L1	PASS	-
I4118	I4118	Mos76 (Inventory 90-93, Olexandria, probably corresponds to burials 18-19, ind. 90)	tooth	whole-genome analysis	More data from an individual with too low quality data to analyze in MathiesonNature2018	powder/extract first generated as part of MathiesonNature2018	Direct: IntCal20	6864	45	4996-4841 calBCE (6025±25 BP, PSUAMS-2304)	..	SSmed	Serednii Stih	Olexandria (Kharkiv Oblast, Kupiansk District, Kurilivka municipality)	Ukraine	49.5407	37.698	1240k	8	8	0.0884622	84694	F	n/a (no relatives detected)	n/a (<300K SNPs)	n/a (<300K SNPs)	21.4435	K1b2b	n/a (female)	n/a (female)	[0.96,0.99]	0.239	0.021	n/a (female)	n/a (female)	ds.half,ds.half,ds.half,ds.half,ds.half,ds.half,ss.USER,ss.USER	S4118.E1.L1,S4118.E1.L3,S4118.E1.L4,S4118.E1.L5,S4118.E1.L6,S4118.E1.L7,S4118.E1.L10,S4118.E1.L11	S4118.E1.L1,S4118.E1.L3,S4118.E1.L4,S4118.E1.L5,S4118.E1.L6,S4118.E1.L7,S4118.E1.L10,S4118.E1.L11	..	PASS	-
I6563	I6563	Mos81 (Olexandria, ind. 43, knees up)	tooth	whole-genome analysis	More data from an individual with too low quality data to analyze in MathiesonNature2018	powder/extract first generated as part of MathiesonNature2018	Direct: IntCal20	4028	43	2141-1979 calBCE (3685±20 BP, PSUAMS-2833)	..	Ukraine_MBA	Catacomb	Olexandria (Kharkiv Oblast, Kupiansk District, Kurilivka municipality)	Ukraine	49.5407	37.698	1240k	4	4	0.0843384	80949	F	n/a (no relatives detected)	n/a (<300K SNPs)	n/a (<300K SNPs)	41.5008	U4	n/a (female)	n/a (female)	[0.952,0.978]	0.238	0.008	n/a (female)	n/a (female)	ds.half,ss.USER,ss.USER,ss.USER	S6563.E1.L1,S6563.E1.L2,S6563.E1.L3,S6563.E1.L5	S6563.E1.L1,S6563.E1.L2,S6563.E1.L3,S6563.E1.L5	..	PASS	mtcontam=[0.952,0.978]
I7840_d	I7840	MOS72_B (Olexandria, ind. 40)	tooth	not used in whole-genome analysis - published in this paper because of thematic relevance but not included in whole genome population genetic analysis due to low coverage	More data from an individual with too low quality data to analyze in MathiesonNature2018	powder/extract first generated as part of MathiesonNature2018	Direct: IntCal20	6348	34	4452-4342 calBCE (5555±35 BP, Poz-78001)	..	Ukraine_Eneolithic_o1_lc	Serednii Stih	Olexandria (Kharkiv Oblast, Kupiansk District, Kurilivka municipality)	Ukraine	49.5407	37.698	1240k	5	5	0.00514844	5176	M	n/a (no relatives detected)	n/a (<300K SNPs)	n/a (<300K SNPs)	0.514696	n/a (<2x)	..	..	n/a (<2x)	..	0.413	n/a (0 SNPs)	n/a (<2000 X SNPs)	ds.half,ss.USER,ss.USER,ss.USER,ss.USER	S7840.E1.L1,S7840.E1.L2,S7840.E1.L3,S7840.E1.L4,S7840.E1.L5	S7840.E1.L1,S7840.E1.L2,S7840.E1.L3,S7840.E1.L4,S7840.E1.L5	..	PASS	-
I1378_enhanced	Ukraine_N1	StPet2.P3 (MAE_6204_1, Vovnihy-2, 1949-1952, SW sector, 18, burial 2)	bone	not used in whole-genome analysis - not included in whole genome population genetics analysis due to being a first degree relative of an individual with higher quality data	More data from an individual with genome-wide ancient DNA data first reported in JonesCurrentBiology2017	powder/extract first reported in MathiesonNature2018	Context: Maternal relationship with directly dated, I1732 and Direct date(s) on 2d/3d relative I1738; approximation using intersection of these individuals' 95.4% intervals	7300	29	5400-5300 BCE	..	Ukraine_N_son.I1732	Dnieper-Donets	Vovnihy-2 (Dnipropetrovsk Oblast, Dnipro District, Solone municipality)	Ukraine	48.133	35.082	1240k	2	1	0.202328	184547	M	n/a (no relatives detected)	n/a (<300K SNPs)	n/a (<300K SNPs)	24.775	U4b	I-L701	I2a1b1a2	[0.971,0.995]	0.174	0.402	n/a (79 SNPs)	[0,0.014]	ds.half,ds.half	S1761.E1.L1,S1378.E1.L2	S1761.E1.L1	S1378.E1.L2	PASS	-
I5894	I5894	Mos65 (Olexandria, ind. 1, knees up)	tooth	whole-genome analysis	More data from an individual with too low quality data to analyze in MathiesonNature2018	powder/extract first generated as part of MathiesonNature2018	Direct: IntCal20	6561	45	4697-4539 calBCE (5760±25 BP, PSUAMS-7938)	..	SSmed	Serednii Stih	Оleksandria (Donets Basin, Kharkiv Region, Kupianskyi District)	Ukraine	49.5407	37.698	1240k,Twist1.4M	20	20	0.0645546	62768	M	n/a (no relatives detected)	n/a (<300K SNPs)	n/a (<300K SNPs)	5.5194	I4a	I-L699	I2a1b1a2a2a	[0.868,0.966]	0.087	0.36	n/a (6 SNPs)	n/a (<2000 X SNPs)	ds.half,ss.USER,ss.USER,ss.USER,ss.USER,ds.half,ds.half,ds.half,ds.half,ds.half,ds.half,ds.half,ds.half,ds.half,ds.half,ds.half,ds.half,ds.half,ds.half,ds.half	S5894.E1.L1,S5894.E1.L2,S5894.E1.L3,S5894.E1.L4,S5894.E1.L5,S5894.Y1.E1.L1,S5894.Y1.E2.L1,S5894.Y1.E3.L1,S5894.Y1.E4.L1,S5894.Y2.E1.L1,S5894.Y2.E3.L1,S5894.Y2.E4.L1,S5894.Y3.E1.L1,S5894.Y3.E2.L1,S5894.Y3.E3.L1,S5894.Y3.E4.L1,S5894.Y4.E1.L1,S5894.Y4.E2.L1,S5894.Y4.E3.L1,S5894.Y4.E4.L1	S5894.E1.L1,S5894.E1.L2,S5894.E1.L3,S5894.E1.L4,S5894.E1.L5,S5894.Y1.E1.L1,S5894.Y1.E2.L1,S5894.Y1.E3.L1,S5894.Y1.E4.L1,S5894.Y2.E1.L1,S5894.Y2.E3.L1,S5894.Y2.E4.L1,S5894.Y3.E1.L1,S5894.Y3.E2.L1,S5894.Y3.E3.L1,S5894.Y3.E4.L1,S5894.Y4.E1.L1,S5894.Y4.E2.L1,S5894.Y4.E3.L1,S5894.Y4.E4.L1	..	PASS	mtcontam=[0.868,0.966], damage.ss.half=0.087
I6558	I6558	Mos68 (Olexandria, ind. 37, knees up)	tooth	whole-genome analysis	More data from an individual with too low quality data to analyze in MathiesonNature2018	powder/extract first generated as part of MathiesonNature2018	Direct: IntCal20	5456	81	3636-3372 calBCE (4730±60 BP, Ki-8301)	..	SSmed	Serednii Stih	Оleksandria (Donets Basin, Kharkiv Region, Kupianskyi District)	Ukraine	49.5407	37.698	1240k,Twist1.4M	15	15	0.0855855	82499	M	n/a (no relatives detected)	n/a (<300K SNPs)	n/a (<300K SNPs)	6.02982	U5a1f1	I-Y3259	I2a1b1	[0.861,0.955]	0.201	0.348	n/a (24 SNPs)	n/a (<2000 X SNPs)	ds.half,ds.half,ds.half,ds.half,ds.half,ds.half,ds.half,ds.half,ds.half,ds.half,ds.half,ss.USER,ss.USER,ss.USER,ss.USER	S6558.Y4.E4.L1,S6558.Y4.E3.L1,S6558.Y4.E2.L1,S6558.Y4.E1.L1,S6558.Y3.E4.L1,S6558.Y2.E4.L1,S6558.Y2.E3.L1,S6558.Y2.E2.L1,S6558.Y2.E1.L1,S6558.Y1.E4.L1,S6558.E1.L1,S6558.E1.L2,S6558.E1.L3,S6558.E1.L4,S6558.E1.L5	S6558.Y4.E4.L1,S6558.Y4.E3.L1,S6558.Y4.E2.L1,S6558.Y4.E1.L1,S6558.Y3.E4.L1,S6558.Y2.E4.L1,S6558.Y2.E3.L1,S6558.Y2.E2.L1,S6558.Y2.E1.L1,S6558.Y1.E4.L1,S6558.E1.L1,S6558.E1.L2,S6558.E1.L3,S6558.E1.L4,S6558.E1.L5	..	PASS	mtcontam=[0.864,0.959]
I6559	I6559	Mos69 (Olexandria, ind. 14, extended position)	tooth	whole-genome analysis	More data from an individual with too low quality data to analyze in MathiesonNature2018	powder/extract first generated as part of MathiesonNature2018	Direct: IntCal20	6238	29	4338-4249 calBCE (5425±20 BP, PSUAMS-2689)	..	SShi	Serednii Stih	Оleksandria (Donets Basin, Kharkiv Region, Kupianskyi District)	Ukraine	49.5407	37.698	1240k,Twist1.4M	34	34	0.576793	431987	F	n/a (no relatives detected)	11.5877	0	14.4088	U4b	n/a (female)	n/a (female)	[0.917,0.972]	0.184	0.013	n/a (female)	n/a (female)	ds.half,ss.USER,ss.USER,ss.USER,ss.USER,ds.half,ds.half,ds.half,ds.half,ds.half,ds.half,ds.half,ds.half,ds.half,ds.half,ds.half,ds.half,ds.half,ds.half,ds.half,ds.half,ds.half,ds.half,ds.half,ds.half,ds.half,ds.half,ds.half,ds.half,ds.half,ds.half,ds.half,ds.half,ds.half	S6559.E1.L1,S6559.E1.L2,S6559.E1.L3,S6559.E1.L4,S6559.E1.L5,S6559.Y1.E1.L1,S6559.Y1.E2.L1,S6559.Y1.E3.L1,S6559.Y1.E4.L1,S6559.Y1.E5.L1,S6559.Y2.E1.L1,S6559.Y2.E2.L1,S6559.Y2.E3.L1,S6559.Y2.E4.L1,S6559.Y2.E5.L1,S6559.Y3.E2.L1,S6559.Y3.E4.L1,S6559.Y3.E5.L1,S6559.Y4.E2.L1,S6559.Y4.E3.L1,S6559.Y4.E4.L1,S6559.Y4.E5.L1,S6559.Y5.E1.L1,S6559.Y5.E2.L1,S6559.Y5.E3.L1,S6559.Y5.E4.L1,S6559.Y5.E5.L1,S6559.Y6.…	S6559.E1.L1,S6559.E1.L2,S6559.E1.L3,S6559.E1.L4,S6559.E1.L5,S6559.Y1.E1.L1,S6559.Y1.E2.L1,S6559.Y1.E3.L1,S6559.Y1.E4.L1,S6559.Y1.E5.L1,S6559.Y2.E1.L1,S6559.Y2.E2.L1,S6559.Y2.E3.L1,S6559.Y2.E4.L1,S6559.Y2.E5.L1,S6559.Y3.E2.L1,S6559.Y3.E4.L1,S6559.Y3.E5.L1,S6559.Y4.E2.L1,S6559.Y4.E3.L1,S6559.Y4.E4.L1,S6559.Y4.E5.L1,S6559.Y5.E1.L1,S6559.Y5.E2.L1,S6559.Y5.E3.L1,S6559.Y5.E4.L1,S6559.Y5.E5.L1,S6559.Y6.…	..	PASS	mtcontam=[0.917,0.972]

## Sheet: OnlineTable2(new.libraries)
Library ID (we list all libraries reported for the first time in this study)	Reason for reporting this library	Master ID	Assessment of library performance	Assessment Note	Skeletal Code	Full Date: One of two formats. (Format 1) 95.4% CI calibrated radiocarbon age (Conventional Radiocarbon Age BP, Lab number) e.g. 2624-2350 calBCE (3990±40 BP, Ua-35016). (Format 2) Archaeological context range, e.g. 2500-1700 BCE	Site	Country	Latitude	Longitude	Skeletal Element Used for aDNA	Location where powder was prepared	amount of powder used in extraction (mg)	Location where DNA extraction was performed	DNA extraction	Extraction Method	Location where library preparation was performed	Library preparation	amount of powder in library (mg)	UDG treatment	Library Prep Method	Target enrichment performed	mt Enrichment Method	1240K Enrichment Method	Sequencing platform for 1240k capture data	Read Length	Shotgun percentage mapping to hg19	Shotgun mean sequence length	mtDNA coverage	mtDNA mean -or- median read length	mtDNA fraction of C-to-T damage in last base	mtDNA match to consensus sequence 95% CI	mtDNA haplogroup	1240K coverage at targeted positions	1240K unique SNPs hit	1240K mean -or- median read length	1240K fraction of C-to-T damage in last base	1240K sequences hitting X chr	1240K sequences hitting Y chr	Genetically determined sex
S3930.E1.L2	Negative result (library failed screening)	I3930	Fail	<2500.SNPs	(Masis-Blur, Trench 07/13SE, 2014, burial 1)	5633-5532 calBCE (6665±25 BP, PSUAMS-3057)	Masis-Blur (Kotayk Province, Garni District)	Armenia	40.1515	44.7043	tooth	Boston		Boston	manual	Dabney 2013, Korlevic 2015	Boston	ds		partial	Rohland 2015; silica coated magnetic beads and 7x volume PB (Qiagen) for cleanups, Bst2.0 in smaller volume, 100ul total PCR volume, higher primer concentration, SPRI cleanup of PCR	Twist1.44Mv1.2(lowMT)	Rohland 2022	Rohland 2022	HiSeq X10	2x101, 2x7	0.0118026	58.5	0.8608	65.1	0.1025	[0.708, 0.931]	na (<2x)	0.570845		69.3	0.1035	13280	7585	M
S3930.E1.L3	Negative result (library failed screening)	I3930	Fail	<2500.SNPs	(Masis-Blur, Trench 07/13SE, 2014, burial 1)	5633-5532 calBCE (6665±25 BP, PSUAMS-3057)	Masis-Blur (Kotayk Province, Garni District)	Armenia	40.1515	44.7043	tooth	Boston		Boston	manual	Dabney 2013, Korlevic 2015	Boston	ds		partial	Rohland 2015; silica coated magnetic beads and 7x volume PB (Qiagen) for cleanups, Bst2.0 in smaller volume, 100ul total PCR volume, higher primer concentration, SPRI cleanup of PCR	Twist1.44Mv1.2(lowMT)	Rohland 2022	Rohland 2022	HiSeq X10	2x101, 2x7	0.010376	57.5	0.9044	61.9	0.1155	[0.642, 0.901]	na (<2x)	0.585536		69.2	0.105	13442	7454	M
S3930.E1.L4	New data (listed in Online Table 1)	I3930	Pass		(Masis-Blur, Trench 07/13SE, 2014, burial 1)	5633-5532 calBCE (6665±25 BP, PSUAMS-3057)	Masis-Blur (Kotayk Province, Garni District)	Armenia	40.1515	44.7043	tooth	Boston		Boston	manual	Dabney 2013, Korlevic 2015	Boston	ds		partial	Rohland 2015; silica coated magnetic beads and 7x volume PB (Qiagen) for cleanups, Bst2.0 in smaller volume, 100ul total PCR volume, higher primer concentration, SPRI cleanup of PCR	Twist1.44Mv1.2(lowMT)	Rohland 2022	Rohland 2022	HiSeq X10	2x101, 2x7	0.00694055	56.1	0.3561	64.1	0.0545	[0.334, 0.859]	na (<2x)	0.222242	372555	66.5	0.0975	4657	2975	M
S3930.E1.L5	New data (listed in Online Table 1)	I3930	Pass		(Masis-Blur, Trench 07/13SE, 2014, burial 1)	5633-5532 calBCE (6665±25 BP, PSUAMS-3057)	Masis-Blur (Kotayk Province, Garni District)	Armenia	40.1515	44.7043	tooth	Boston		Boston	manual	Dabney 2013, Korlevic 2015	Boston	ds		partial	Rohland 2015; silica coated magnetic beads and 7x volume PB (Qiagen) for cleanups, Bst2.0 in smaller volume, 100ul total PCR volume, higher primer concentration, SPRI cleanup of PCR	Twist1.44Mv1.2(lowMT)	Rohland 2022	Rohland 2022	HiSeq X10	2x101, 2x7	0.0109213	58.7	3.424	62.1	0.1025	[0.805, 0.953]	K1a12a1a	0.780063	1002780	68.3	0.108	17559	9661	M
S3931.E1.L2	New data (listed in Online Table 1)	I3931	Pass		(Aknashen, Trench 6, 2014, UF 11, F15)	5985-5836 calBCE (7015±25 BP, PSUAMS-3058)	Aknashen (Armavir Province, Vagharshapat District)	Armenia	40.1009	44.2905	bone (long bone)	Boston		Boston	manual	Dabney 2013, Korlevic 2015	Boston	ds		partial	Rohland 2015; silica coated magnetic beads and 7x volume PB (Qiagen) for cleanups, Bst2.0 in smaller volume, 100ul total PCR volume, higher primer concentration, SPRI cleanup of PCR	Twist1.44Mv1.2(lowMT)	Rohland 2022	Rohland 2022	HiSeq X10	2x101, 2x7	0.0127628	52.1	13	65.5	0.076	[0.987, 1.000]	I1	0.494506	717322	62.4	0.1195	10657	6445	M
S3931.E1.L3	New data (listed in Online Table 1)	I3931	Pass		(Aknashen, Trench 6, 2014, UF 11, F15)	5985-5836 calBCE (7015±25 BP, PSUAMS-3058)	Aknashen (Armavir Province, Vagharshapat District)	Armenia	40.1009	44.2905	bone (long bone)	Boston		Boston	manual	Dabney 2013, Korlevic 2015	Boston	ds		partial	Rohland 2015; silica coated magnetic beads and 7x volume PB (Qiagen) for cleanups, Bst2.0 in smaller volume, 100ul total PCR volume, higher primer concentration, SPRI cleanup of PCR	Twist1.44Mv1.2(lowMT)	Rohland 2022	Rohland 2022	HiSeq X10	2x101, 2x7	0.0131799	51.8	14.7	65.1	0.079	[0.963, 0.995]	I1	0.522524	747836	62.3	0.1175	11146	6521	M
S3931.E1.L4	Negative result (library failed screening)	I3931	Fail	<2500.SNPs	(Aknashen, Trench 6, 2014, UF 11, F15)	5985-5836 calBCE (7015±25 BP, PSUAMS-3058)	Aknashen (Armavir Province, Vagharshapat District)	Armenia	40.1009	44.2905	bone (long bone)	Boston		Boston	manual	Dabney 2013, Korlevic 2015	Boston	ds		partial	Rohland 2015; silica coated magnetic beads and 7x volume PB (Qiagen) for cleanups, Bst2.0 in smaller volume, 100ul total PCR volume, higher primer concentration, SPRI cleanup of PCR	Twist1.44Mv1.2(lowMT)	Rohland 2022	Rohland 2022	HiSeq X10	2x101, 2x7	0.00878018	50.7	6.902	64.6	0.06	[0.929, 0.991]	I1	0.268553		60.3	0.1065	5337	3395	M
S3931.E1.L5	Negative result (library failed screening)	I3931	Fail	<2500.SNPs	(Aknashen, Trench 6, 2014, UF 11, F15)	5985-5836 calBCE (7015±25 BP, PSUAMS-3058)	Aknashen (Armavir Province, Vagharshapat District)	Armenia	40.1009	44.2905	bone (long bone)	Boston		Boston	manual	Dabney 2013, Korlevic 2015	Boston	ds		partial	Rohland 2015; silica coated magnetic beads and 7x volume PB (Qiagen) for cleanups, Bst2.0 in smaller volume, 100ul total PCR volume, higher primer concentration, SPRI cleanup of PCR	Twist1.44Mv1.2(lowMT)	Rohland 2022	Rohland 2022	HiSeq X10	2x101, 2x7	0.00872172	50.5	10.84	63.6	0.0665	[0.973, 0.999]	I1	0.339173		60.5	0.1115	6630	4263	M
S2528.E1.L3	Negative result (library failed screening)	I0697	Fail	Stopped before sequencing due to wet lab measurements	YABA3 (No. 3)	5734-5641 calBCE (6810±25 BP, PSUAMS-2690)	Yabalkovo (province Haskovo, municipality Dimitrovgrad)	Bulgaria	42.077	25.451	cochlea	Vienna		Boston	manual	Dabney 2013, Korlevic 2015	Boston	ds		partial	Rohland 2015; silica coated magnetic beads and 7x volume PB (Qiagen) for cleanups, Bst2.0 in smaller volume, 100ul total PCR volume, higher primer concentration, SPRI cleanup of PCR		Maricic 2010; separate enrichment for mtDNA				0.0008	22						0	0	0	0	0	0
S2528.E1.L4	Negative result (library failed screening)	I0697	Fail	Stopped before sequencing due to wet lab measurements	YABA3 (No. 3)	5734-5641 calBCE (6810±25 BP, PSUAMS-2690)	Yabalkovo (province Haskovo, municipality Dimitrovgrad)	Bulgaria	42.077	25.451	cochlea	Vienna		Boston	manual	Dabney 2013, Korlevic 2015	Boston	ds		partial	Rohland 2015; silica coated magnetic beads and 7x volume PB (Qiagen) for cleanups, Bst2.0 in smaller volume, 100ul total PCR volume, higher primer concentration, SPRI cleanup of PCR		Maricic 2010; separate enrichment for mtDNA				0.001	21						0	0	0	0	0	0
S0698.E1.L4	Negative result (library failed screening)	I0698	Fail	Stopped before sequencing due to wet lab measurements	YABA2 (Yabalkovo Bulgaria No. 2)	6000-5900 BCE	Yabalkovo (province Haskovo, municipality Dimitrovgrad)	Bulgaria	42.077	25.451	cochlea	Vienna		Boston	manual	Dabney 2013, Korlevic 2015	Boston	ds		partial	Rohland 2015; silica coated magnetic beads and 7x volume PB (Qiagen) for cleanups, Bst2.0 in smaller volume, 100ul total PCR volume, higher primer concentration, SPRI cleanup of PCR		Maricic 2010; separate enrichment for mtDNA				0.0073	38						0	0	0	0	0	0
S0699.E1.L1	Negative result (library failed screening)	I0699	Fail	screening spike complexity < 0.005	YABA7	6000-5900 BCE	Yabalkovo (province Haskovo, municipality Dimitrovgrad)	Bulgaria	42.077	25.451	tooth	Vienna		Boston	manual	Dabney 2013, Korlevic 2015	Boston	ds		partial	Rohland 2015		Maricic 2010; separate enrichment for mtDNA				0.0012	21						0	0	0	0	0	0
S0734.E1.L1	Negative result (library failed screening)	I0734	Fail	<2500.SNPs	YABA1	5998-5846 calBCE (OxA-20173)	Yabalkovo (province Haskovo, municipality Dimitrovgrad)	Bulgaria	42.077	25.451	femur	Vienna		Boston	manual	Dabney 2013, Korlevic 2015	Boston	ds		partial	Rohland 2015	1240k	Maricic 2010; separate enrichment for mtDNA	Fu 2013; 390k and 840k targets combined into a single capture	NextSeq 500	2x76, 2x7	0.0006	21						0.002		50	0.011	62	4	consistent with M but not F
S2529.E1.L1	New data (listed in Online Table 1)	I2529	Pass		YABA4 (Yabalkovo, burial 4E)	5723-5571 calBCE (6750±40 BP, Poz-81117)	Yabalkovo (province Haskovo, municipality Dimitrovgrad)	Bulgaria	42.077	25.451	petrous	Vienna		Boston	manual	Dabney 2013, Korlevic 2015	Boston	ds		partial	Rohland 2015; universal adapters used for ligation, double indices attached at PCR stage	Twist1.44M_v1.3	Rohland 2022	Rohland 2022	NovaSeq	2x101, 2x7			30.52	46.6	0.2025	[0.953, 0.987]	T1a	0.539968	1001211	50	0.221	16397	10849	M
S10872.E1.L1	New data (listed in Online Table 1)	I10872	Pass		LAK93 C13 212 (6) (Shum Laka, burial unit 2, SE ind. (4 ys), double primary burial)	5894-5738 calBCE (6948±25 BP) [R_Combine:(6985±30 BP, PSUAMS-6307), (6880±40 BP, Poz-107825)]	Shum Laka (North-West, Mezam, Santa)	Cameroon	5.8586	10.0778	petrous	Boston		Boston	manual	Dabney 2013, Korlevic 2015	Boston	ds		partial	Rohland 2015; silica coated magnetic beads and 7x volume PB (Qiagen) for cleanups, Bst2.0 in smaller volume, 100ul total PCR volume, higher primer concentration, SPRI cleanup of PCR	1240k+	Fu 2013; simultaneous enrichment of ~1.2M SNPs and mtDNA	Fu 2013; simultaneous enrichment of ~1.2M SNPs and mtDNA	NextSeq 500	2x76, 2x7			32.3	50	0.073	[0.982,0.988]	L0a2a1	0.212637	214615	47	0.052	4181	3223	M
S10872.E1.L2	New data (listed in Online Table 1)	I10872	Pass	Xcontam=0.011	LAK93 C13 212 (6) (Shum Laka, burial unit 2, SE ind. (4 ys), double primary burial)	5894-5738 calBCE (6948±25 BP) [R_Combine:(6985±30 BP, PSUAMS-6307), (6880±40 BP, Poz-107825)]	Shum Laka (North-West, Mezam, Santa)	Cameroon	5.8586	10.0778	petrous	Boston		Boston	manual	Dabney 2013, Korlevic 2015	Boston	ds		partial	Rohland 2015; silica coated magnetic beads and 7x volume PB (Qiagen) for cleanups, Bst2.0 in smaller volume, 100ul total PCR volume, higher primer concentration, SPRI cleanup of PCR	1240k+v2	Fu 2013; simultaneous enrichment of ~1.2M SNPs and mtDNA	Fu 2013; simultaneous enrichment of ~1.2M SNPs and mtDNA	NextSeq 500	2x76, 2x7	0.0284924	49.9	69.52	54.6	0.091	[0.978,0.989]	L0a2a1	0.502	450648	60.6	0.102	10610	6399	M
S18099.E1.L1	New data (listed in Online Table 1)	I18099	Pass		HUNG856 (Kunhegyes-Nagyállás-halom, E.0043|E.0108)	2887-2636 calBCE (4180±30 BP, PSUAMS-10133)	Kunhegyes-Nagyállás-halom (Hajdú-Bihar County, Hajdúnánás)	Hungary	47.9012	21.3697	tooth (molar)	Vienna		Vienna			Boston	ds		partial	Rohland 2015; silica coated magnetic beads and 7x volume PB (Qiagen) for cleanups, Bst2.0 in smaller volume, 100ul total PCR volume, higher primer concentration, SPRI cleanup of PCR	1240k+v2	Fu 2013; simultaneous enrichment of ~1.2M SNPs and mtDNA	Fu 2013; simultaneous enrichment of ~1.2M SNPs and mtDNA	HiSeq X10	2x101, 2x7	0.514664	55.2	87.29	63.2	0.083	[0.962, 0.985]	U5a1a1	0.692	537468	66.2	0.071	27600	255	F
S18136.E1.L1	New data (listed in Online Table 1)	I18099	Pass		HUNG856 (Kunhegyes-Nagyállás-halom, E.0043|E.0108)	2887-2636 calBCE (4180±30 BP, PSUAMS-10133)	Kunhegyes-Nagyállás-halom (Hajdú-Bihar County, Hajdúnánás)	Hungary	47.9012	21.3697	tooth (molar)	Vienna		Vienna			Boston	ds		partial	Rohland 2015; silica coated magnetic beads and 7x volume PB (Qiagen) for cleanups, Bst2.0 in smaller volume, 100ul total PCR volume, higher primer concentration, SPRI cleanup of PCR	1240k+v2	Fu 2013; simultaneous enrichment of ~1.2M SNPs and mtDNA	Fu 2013; simultaneous enrichment of ~1.2M SNPs and mtDNA	HiSeq X10	2x101, 2x7	0.0826692	55.5	160.4	59	0.103	[0.975, 0.993]	U5a1a1	0.363	350657	69.8	0.075	14879	135	F
S18100.E1.L1	New data (listed in Online Table 1)	I18100	Pass	Xcontam=0.009	HUNG857 (Kunhegyes-Nagyállás-halom, E.0044|E.0109)	2877-2635 calBCE (4160±20 BP, PSUAMS-8193)	Kunhegyes-Nagyállás-halom (Hajdú-Bihar County, Hajdúnánás)	Hungary	47.9012	21.3697	tooth (molar)	Vienna		Vienna			Boston	ds		partial	Rohland 2015; silica coated magnetic beads and 7x volume PB (Qiagen) for cleanups, Bst2.0 in smaller volume, 100ul total PCR volume, higher primer concentration, SPRI cleanup of PCR	1240k+v2	Fu 2013; simultaneous enrichment of ~1.2M SNPs and mtDNA	Fu 2013; simultaneous enrichment of ~1.2M SNPs and mtDNA	HiSeq X10	2x101, 2x7	0.669871	53.8	86.05	61.6	0.109	[0.967, 0.991]	V	0.747	557051	64.8	0.088	14865	10099	M
S18137.E1.L1	New data (listed in Online Table 1)	I18100	Pass	mtmatchmax=0.978	HUNG857 (Kunhegyes-Nagyállás-halom, E.0044|E.0109)	2877-2635 calBCE (4160±20 BP, PSUAMS-8193)	Kunhegyes-Nagyállás-halom (Hajdú-Bihar County, Hajdúnánás)	Hungary	47.9012	21.3697	tooth (molar)	Vienna		Vienna			Boston	ds		partial	Rohland 2015; silica coated magnetic beads and 7x volume PB (Qiagen) for cleanups, Bst2.0 in smaller volume, 100ul total PCR volume, higher primer concentration, SPRI cleanup of PCR	1240k+v2	Fu 2013; simultaneous enrichment of ~1.2M SNPs and mtDNA	Fu 2013; simultaneous enrichment of ~1.2M SNPs and mtDNA	HiSeq X10	2x101, 2x7	0.0115895	45	6.737	47.5	0.177	[0.888, 0.978]	V	0.042	48071	51.5	0.171	969	627	M
S18101.E1.L1	New data (listed in Online Table 1)	I18101	Questionable	mtmatchmax=0.931	HUNG855 (Kunhegyes-Nagyállás-halom, E.0045|E.0110)	2950-2600 BCE	Kunhegyes-Nagyállás-halom (Hajdú-Bihar County, Hajdúnánás)	Hungary	47.9012	21.3697	tooth (molar)	Vienna		Vienna			Boston	ds		partial	Rohland 2015; silica coated magnetic beads and 7x volume PB (Qiagen) for cleanups, Bst2.0 in smaller volume, 100ul total PCR volume, higher primer concentration, SPRI cleanup of PCR	1240k+v2	Fu 2013; simultaneous enrichment of ~1.2M SNPs and mtDNA	Fu 2013; simultaneous enrichment of ~1.2M SNPs and mtDNA	HiSeq X10	2x101, 2x7	0.074788	48.1	17.88	54.1	0.183	[0.863, 0.931]	R	0.127	139610	57.3	0.166	2819	1748	M
S18138.E1.L1	New data (listed in Online Table 1)	I18101	Pass		HUNG855 (Kunhegyes-Nagyállás-halom, E.0045|E.0110)	2950-2600 BCE	Kunhegyes-Nagyállás-halom (Hajdú-Bihar County, Hajdúnánás)	Hungary	47.9012	21.3697	tooth (molar)	Vienna		Vienna			Boston	ds		partial	Rohland 2015; silica coated magnetic beads and 7x volume PB (Qiagen) for cleanups, Bst2.0 in smaller volume, 100ul total PCR volume, higher primer concentration, SPRI cleanup of PCR	1240k+v2	Fu 2013; simultaneous enrichment of ~1.2M SNPs and mtDNA	Fu 2013; simultaneous enrichment of ~1.2M SNPs and mtDNA	HiSeq X10	2x101, 2x7	0.00260371	46.4	26.45	46.1	0.21	[0.965, 0.992]	I2	0.021	23729	56.2	0.162	456	286	M
S18740.Y1.E1.L1	New data (listed in Online Table 1)	I18740	Pass	Xcontam=0.006	Grave 1	4331-4073 calBCE (5382±18 BP) [R_combine: (5470±40 BP, Poz-41865); (5360±20 BP, PSUAMS-2834)]	Kettőshalom Bárdostanya	Hungary	46.688742	20.021703	cochlea	Vienna	42	Boston	robotic	Rohland 2018 (Dabney Buffer, silica beads)	Boston	ds	8.4	partial	Rohland 2015; silica coated magnetic beads and 7x volume PB (Qiagen) for cleanups, Bst2.0 in smaller volume, 100ul total PCR volume, higher primer concentration, SPRI cleanup of PCR	1240k+v2	Fu 2013; simultaneous enrichment of ~1.2M SNPs and mtDNA	Fu 2013; simultaneous enrichment of ~1.2M SNPs and mtDNA	HiSeq X10	2x101, 2x7	0.455148	49.8	204	60	0.09	[0.988, 0.998]	K1b2	2.225	688032	61.4	0.096	38792	31047	M
S2362.L1	New data (listed in Online Table 1)	I2362	Pass		LP14.4=GEN7a (Sárrétudvari-Őrhalom)	3092-2893 calBCE (4350±40 BP, deb-6639)	Sárrétudvari-Őrhalom-unknown-site-1 (Hajdú-Bihar County, Püspökladány)	Hungary	47.2421	21.1986	petrous	Szécsényi-Nagy Lab		Szécsényi-Nagy Lab			Szécsényi-Nagy Lab	ds		partial	Meyer and Kircher 2010; Haak et al. 2015	1240k	Maricic 2010; separate enrichment for mtDNA	Fu 2013; 390k and 840k targets combined into a single capture	NextSeq 500	2x76, 2x7	0.3071	54						0.406898	356850	62	0.115	18595	198	F
S3515.L1	New data (listed in Online Table 1)	I2362	Pass		LP14.4=GEN7a (Sárrétudvari-Őrhalom)	3092-2893 calBCE (4350±40 BP, deb-6639)	Sárrétudvari-Őrhalom-unknown-site-1 (Hajdú-Bihar County, Püspökladány)	Hungary	47.2421	21.1986	petrous	Szécsényi-Nagy Lab		Szécsényi-Nagy Lab			Szécsényi-Nagy Lab	ds		partial	Meyer and Kircher 2010; Haak et al. 2015	1240k	Maricic 2010; separate enrichment for mtDNA	Fu 2013; 390k and 840k targets combined into a single capture	NextSeq 500	2x76, 2x7	0.6308	51										22163	272	F
S2363.L1	New data (listed in Online Table 1)	I2363	Pass		GEN_9a (Sárrétudvari-Őrhalom)	3365-3095 calBCE (4520±40 BP, deb-6869)	Sárrétudvari-Őrhalom-unknown-site-1 (Hajdú-Bihar County, Püspökladány)	Hungary	47.2421	21.1986	petrous	Szécsényi-Nagy Lab		Szécsényi-Nagy Lab			Szécsényi-Nagy Lab	ds		partial	Meyer and Kircher 2010; Haak et al. 2015	1240k	Maricic 2010; separate enrichment for mtDNA	Fu 2013; 390k and 840k targets combined into a single capture	NextSeq 500	2x76, 2x7	0.1738	54						3.918	884140	76	0.101	34518	241	F
S2761.L1	New data (listed in Online Table 1)	I2761	Pass		GEN_30 (Kétegyháza-Törökhalom-Kishalom)	2874-2578 calBCE (4130±40 BP, Poz-39105)	Kétegyháza-Törökhalom-Kishalom (Békés County, Gyula)	Hungary	46.5501	21.1835	petrous	Szécsényi-Nagy Lab		Szécsényi-Nagy Lab			Szécsényi-Nagy Lab	ds		partial	Meyer and Kircher 2010; Haak et al. 2015	1240k	Maricic 2010; separate enrichment for mtDNA	Fu 2013; 390k and 840k targets combined into a single capture	NextSeq 500	2x76, 2x7	0.2486	66						0.493	437924	68	0.086	10257	7213	M
S2762.L1	New data (listed in Online Table 1)	I2762	Pass	Xcontam=0.01	GEN_31 (Dévaványa-Barcehalom)	2916-2881 calBCE (4279±22 BP, DeA-8221)	Dévaványa-Barcehalom (Békés County, Gyomaendrőd)	Hungary	47.0362	20.8727	tooth (molar)	Szécsényi-Nagy Lab		Szécsényi-Nagy Lab			Szécsényi-Nagy Lab	ds		partial	Meyer and Kircher 2010; Haak et al. 2015	1240k	Maricic 2010; separate enrichment for mtDNA	Fu 2013; 390k and 840k targets combined into a single capture	NextSeq 500	2x76, 2x7	0.4031	44						1.318	648903	47	0.245	16720	12342	M
S2772.L1	New data (listed in Online Table 1)	I2772	Pass		LP17.7=GEN40 (Dévaványa-Csordajaras)	2901-2703 calBCE (4224±21 BP, DeA-8220)	Dévaványa-Csordajaras (Békés County, Gyomaendrőd)	Hungary	47.0362	20.8727	petrous	Szécsényi-Nagy Lab		Szécsényi-Nagy Lab			Szécsényi-Nagy Lab	ds		partial	Meyer and Kircher 2010; Haak et al. 2015	1240k	Maricic 2010; separate enrichment for mtDNA	Fu 2013; 390k and 840k targets combined into a single capture	NextSeq 500	2x76, 2x7	0.2798	65						0.444		63	0.201	16382	154	F
S3552.L1	New data (listed in Online Table 1)	I2772	Pass		LP17.7=GEN40 (Dévaványa-Csordajaras)	2901-2703 calBCE (4224±21 BP, DeA-8220)	Dévaványa-Csordajaras (Békés County, Gyomaendrőd)	Hungary	47.0362	20.8727	petrous	Szécsényi-Nagy Lab		Szécsényi-Nagy Lab			Szécsényi-Nagy Lab	ds		partial	Meyer and Kircher 2010; Haak et al. 2015	1240k	Maricic 2010; separate enrichment for mtDNA	Fu 2013; 390k and 840k targets combined into a single capture	NextSeq 500	2x76, 2x7	0.4898	44						2.052		50	0.194	29483	348	F
S3510.L1	New data (listed in Online Table 1)	I3510	Pass		LP13.15=GEN4a (Sárrétudvari-Őrhalom)	2885-2501 calBCE (4135±60 BP, Deb-7182)	Sárrétudvari-Őrhalom-unknown-site-1 (Hajdú-Bihar County, Püspökladány)	Hungary	47.2421	21.1986	petrous	Szécsényi-Nagy Lab		Szécsényi-Nagy Lab			Szécsényi-Nagy Lab	ds		partial	Meyer and Kircher 2010; Haak et al. 2015	1240k	Maricic 2010; separate enrichment for mtDNA	Fu 2013; 390k and 840k targets combined into a single capture	NextSeq 500	2x76, 2x7	0.0071	23						0.056	64044	50	0.104	1207	956	M
S3511.L1	New data (listed in Online Table 1)	I3511	Pass		LP13.16=GEN6a (Sárrétudvari-Őrhalom)	2861-2468 calBCE (4060±50 BP, Deb-6871)	Sárrétudvari-Őrhalom-unknown-site-1 (Hajdú-Bihar County, Püspökladány)	Hungary	47.2421	21.1986	tooth (premolar)	Szécsényi-Nagy Lab		Szécsényi-Nagy Lab			Szécsényi-Nagy Lab	ds		partial	Meyer and Kircher 2010; Haak et al. 2015	1240k	Maricic 2010; separate enrichment for mtDNA	Fu 2013; 390k and 840k targets combined into a single capture	NextSeq 500	2x76, 2x7	0.0097	38						0.18	176030	49	0.145	3534	2984	M
S3525.L1	New data (listed in Online Table 1)	I3525	Questionable	mtcontam=0.897	LP15.2=GEN5 (Sárrétudvari-Őrhalom)	2950-2450 BCE	Sárrétudvari-Őrhalom-unknown-site-1 (Hajdú-Bihar County, Püspökladány)	Hungary	47.2421	21.1986	petrous	Szécsényi-Nagy Lab		Szécsényi-Nagy Lab			Szécsényi-Nagy Lab	ds		partial	Meyer and Kircher 2010; Haak et al. 2015	1240k	Maricic 2010; separate enrichment for mtDNA	Fu 2013; 390k and 840k targets combined into a single capture	NextSeq 500	2x76, 2x7	0.0064	46						0.03	34852	59	0.135	735	531	M
S3526.L1	Negative result (library failed screening)	I3526	Fail	screening spike complexity < 0.005	LP15.3=GEN8	3300-2500 BCE	Őrhalom	Hungary	47.242070	21.198610	long bone	Szécsényi-Nagy Lab		Szécsényi-Nagy Lab			Szécsényi-Nagy Lab	ds		partial	Meyer and Kircher 2010; Haak et al. 2015		Maricic 2010; separate enrichment for mtDNA				0.0014	22						0	0	0	0	0	0
S5120.E1.L1	Negative result (library failed screening)	I5120	Fail	Stopped before sequencing due to wet lab measurements	HUNG851 (Mezőcsát-Hörcsögös)	2911-2876 calBCE (4260±20 BP, PSUAMS-8432)	Mezőcsát-Hörcsögös (Borsod-Abaúj-Zemplén County, Mezőcsát)	Hungary	47.8099	20.8893	cochlea	Vienna		Boston	manual	Dabney 2013, Korlevic 2015	Boston	ds		partial	Rohland 2015; silica coated magnetic beads and 7x volume PB (Qiagen) for cleanups, Bst2.0 in smaller volume, 100ul total PCR volume, higher primer concentration, SPRI cleanup of PCR		Maricic 2010; separate enrichment for mtDNA											0	0	0	0	0	0
S5120.E1.L2	New data (listed in Online Table 1)	I5120	Pass		HUNG851 (Mezőcsát-Hörcsögös)	2911-2876 calBCE (4260±20 BP, PSUAMS-8432)	Mezőcsát-Hörcsögös (Borsod-Abaúj-Zemplén County, Mezőcsát)	Hungary	47.8099	20.8893	cochlea	Vienna		Boston	manual	Dabney 2013, Korlevic 2015	Boston	ds		partial	Rohland 2015; silica coated magnetic beads and 7x volume PB (Qiagen) for cleanups, Bst2.0 in smaller volume, 100ul total PCR volume, higher primer concentration, SPRI cleanup of PCR	1240k	Maricic 2010; separate enrichment for mtDNA	Fu 2013; 390k and 840k targets combined into a single capture	NextSeq 500	2x76, 2x7	0.0239	32	105	40	0.107	[0.987,0.997]	R1b1	0.203993	204135	43	0.093	7526	91	F
S5120.E1.L3	New data (listed in Online Table 1)	I5120	Pass		HUNG851 (Mezőcsát-Hörcsögös)	2911-2876 calBCE (4260±20 BP, PSUAMS-8432)	Mezőcsát-Hörcsögös (Borsod-Abaúj-Zemplén County, Mezőcsát)	Hungary	47.8099	20.8893	cochlea	Vienna		Boston	manual	Dabney 2013, Korlevic 2015	Boston	ds		partial	Rohland 2015; silica coated magnetic beads and 7x volume PB (Qiagen) for cleanups, Bst2.0 in smaller volume, 100ul total PCR volume, higher primer concentration, SPRI cleanup of PCR	Twist1.44M_v1.3	Rohland 2022	Rohland 2022	NovaSeq		0.0121566	41.6	60.98	45.6	0.106	[0.988, 0.999]	R1b1	0.186553	493251	47.7	0.1315	13694	88	F
S5120.E1.L4	New data (listed in Online Table 1)	I5120	Pass		HUNG851 (Mezőcsát-Hörcsögös)	2911-2876 calBCE (4260±20 BP, PSUAMS-8432)	Mezőcsát-Hörcsögös (Borsod-Abaúj-Zemplén County, Mezőcsát)	Hungary	47.8099	20.8893	cochlea	Vienna		Boston	manual	Dabney 2013, Korlevic 2015	Boston	ds		partial	Rohland 2015; silica coated magnetic beads and 7x volume PB (Qiagen) for cleanups, Bst2.0 in smaller volume, 100ul total PCR volume, higher primer concentration, SPRI cleanup of PCR	Twist1.44M_v1.3	Rohland 2022	Rohland 2022	NovaSeq		0.0129063	42.1	60.59	45.5	0.0905	[0.984, 0.997]	R1b1	0.178696	476625	47.9	0.1245	13116	91	F
S5120.E1.L5	New data (listed in Online Table 1)	I5120	Pass		HUNG851 (Mezőcsát-Hörcsögös)	2911-2876 calBCE (4260±20 BP, PSUAMS-8432)	Mezőcsát-Hörcsögös (Borsod-Abaúj-Zemplén County, Mezőcsát)	Hungary	47.8099	20.8893	cochlea	Vienna		Boston	manual	Dabney 2013, Korlevic 2015	Boston	ds		partial	Rohland 2015; silica coated magnetic beads and 7x volume PB (Qiagen) for cleanups, Bst2.0 in smaller volume, 100ul total PCR volume, higher primer concentration, SPRI cleanup of PCR	Twist1.44M_v1.3	Rohland 2022	Rohland 2022	NovaSeq		0.0127235	42.2	60.52	46	0.096	[0.992, 1.000]	R1b1	0.193612	508407	48	0.125	14265	77	F
S5121.E1.L1	Negative result (library failed screening)	I5121	Fail	screening spike complexity < 0.005	HUNG855	2800-2400 BCE	Nagyállás halom	Hungary	47.9012	21.36965833	cochlea	Vienna		Boston	manual	Dabney 2013, Korlevic 2015	Boston	ds		partial	Rohland 2015; silica coated magnetic beads and 7x volume PB (Qiagen) for cleanups, Bst2.0 in smaller volume, 100ul total PCR volume, higher primer concentration, SPRI cleanup of PCR		Maricic 2010; separate enrichment for mtDNA				0.0065	21						0	0	0	0	0	0
S5122.E1.L1	Negative result (library failed screening)	I5122	Fail	screening spike complexity < 0.005	HUNG856	2800-2400 BCE	Nagyállás halom	Hungary	47.9012	21.36965833	cochlea	Vienna		Boston	manual	Dabney 2013, Korlevic 2015	Boston	ds		partial	Rohland 2015; silica coated magnetic beads and 7x volume PB (Qiagen) for cleanups, Bst2.0 in smaller volume, 100ul total PCR volume, higher primer concentration, SPRI cleanup of PCR		Maricic 2010; separate enrichment for mtDNA				0.0056	21						0	0	0	0	0	0
S5124.E1.L1	New data (listed in Online Table 1)	I5124	Pass		HUNG859 (Csongrád-Kettőshalom-Bárdostanya, burial 1, 3806)	4331-4073 calBCE (5382±18 BP) [R_combine: (5470±40 BP, Poz-41865), (5360±20 BP, PSUAMS-2834)]	Csongrád-Kettőshalom-Bárdostanya (Csongrád-Csanád County, Csongrád)	Hungary	46.6887	20.0217	femur	Vienna		Boston	manual	Dabney 2013, Korlevic 2015	Boston	ds		partial	Rohland 2015; silica coated magnetic beads and 7x volume PB (Qiagen) for cleanups, Bst2.0 in smaller volume, 100ul total PCR volume, higher primer concentration, SPRI cleanup of PCR	1240k	Maricic 2010; separate enrichment for mtDNA	Fu 2013; 390k and 840k targets combined into a single capture	NextSeq 500	2x76, 2x7	0.0031	25						0.072	82254	53	0.101	1632	1273	M
S5124.E1.L4	New data (listed in Online Table 1)	I5124	Pass		HUNG859 (Csongrád-Kettőshalom-Bárdostanya, burial 1, 3806)	4331-4073 calBCE (5382±18 BP) [R_combine: (5470±40 BP, Poz-41865), (5360±20 BP, PSUAMS-2834)]	Csongrád-Kettőshalom-Bárdostanya (Csongrád-Csanád County, Csongrád)	Hungary	46.6887	20.0217	femur	Vienna		Boston	manual	Dabney 2013, Korlevic 2015	Boston	ss		USER	Gansauge 2020	1240k+v2	Fu 2013; simultaneous enrichment of ~1.2M SNPs and mtDNA	Fu 2013; simultaneous enrichment of ~1.2M SNPs and mtDNA	HiSeq X10	2x101, 2x8	0.0046547	50.5	12.55	53.3	0.225	[0.979, 1.000]	K1b2	0.014782	16416	56.3	0.208	348	243	M
S5124.E1.L5	New data (listed in Online Table 1)	I5124	Pass		HUNG859 (Csongrád-Kettőshalom-Bárdostanya, burial 1, 3806)	4331-4073 calBCE (5382±18 BP) [R_combine: (5470±40 BP, Poz-41865), (5360±20 BP, PSUAMS-2834)]	Csongrád-Kettőshalom-Bárdostanya (Csongrád-Csanád County, Csongrád)	Hungary	46.6887	20.0217	femur	Vienna		Boston	manual	Dabney 2013, Korlevic 2015	Boston	ss		USER	Gansauge 2020	1240k+v2	Fu 2013; simultaneous enrichment of ~1.2M SNPs and mtDNA	Fu 2013; simultaneous enrichment of ~1.2M SNPs and mtDNA	HiSeq X10	2x101, 2x8	0.00480745	50.9	11.66	52.6	0.245	[0.957, 0.994]	K1b	0.01393	15241	54.8	0.217	356	233	M
S5126.E1.L1	New data (listed in Online Table 1)	I5126	Pass		HUNG861 (Nagyhegyes-Elep-Mikelapos, (34 (10138)))	2906-2786 calBCE (4260±20 BP) [R_combine: (4260±20 BP, PSUAMS-8432), (4230±25 BP, PSUAMS-3872)]	Nagyhegyes-Elep-Mikelapos (Hajdú-Bihar County, Hajdúszoboszló)	Hungary	47.5316	21.3253	petrous	Vienna		Boston	manual	Dabney 2013, Korlevic 2015	Boston	ds		partial	Rohland 2015; silica coated magnetic beads and 7x volume PB (Qiagen) for cleanups, Bst2.0 in smaller volume, 100ul total PCR volume, higher primer concentration, SPRI cleanup of PCR	1240k	Maricic 2010; separate enrichment for mtDNA	Fu 2013; 390k and 840k targets combined into a single capture	NextSeq 500	2x76, 2x7	0.5402	40						2.698	806034	49	0.153			F
S1671.E1.L3	New data (listed in Online Table 1)	I1671	Questionable	sexratio=0.347, mtcontam=[0.810,0.950]	SG2 (Seh-Gabi)	5840-5636 calBCE (6850±50 BP, OxA-33168)	Seh-Gabi (Kermanshah, Kangavar)	Iran	34.5	47.96	petrous	Vienna		Boston	manual	Dabney 2013, Korlevic 2015	Boston	ds		partial	Rohland 2015; silica coated magnetic beads and 7x volume PB (Qiagen) for cleanups, Bst2.0 in smaller volume, 100ul total PCR volume, higher primer concentration, SPRI cleanup of PCR	Twist1.44Mv1.2(lowMT)	Rohland 2022	Rohland 2022	HiSeq X10	2x101, 2x7	0.0160511	44.7	3.16	48.6	0.081	[0.810, 0.959]	K1a12a	0.386353	593510	52.3	0.1155	8736	4644	M
S1671.E1.L4	New data (listed in Online Table 1)	I1671	Fail	<2500.SNPs	SG2 (Seh-Gabi)	5840-5636 calBCE (6850±50 BP, OxA-33168)	Seh-Gabi (Kermanshah, Kangavar)	Iran	34.5	47.96	petrous	Vienna		Boston	manual	Dabney 2013, Korlevic 2015	Boston	ds		partial	Rohland 2015; silica coated magnetic beads and 7x volume PB (Qiagen) for cleanups, Bst2.0 in smaller volume, 100ul total PCR volume, higher primer concentration, SPRI cleanup of PCR	Twist1.44Mv1.2(lowMT)	Rohland 2022	Rohland 2022	HiSeq X10	2x101, 2x7	0.0179486	45.2	1.344	48.6	0.057	[0.779, 0.964]	na (<2x)	0.343198		52.3	0.1125	7582	4067	M
S1674.E1.L1	New data (listed in Online Table 1)	I1674	Pass		SG21 (Seh-Gabi)	3978-3798 calBCE (5105±35 BP, Poz-81108)	Seh Gabi (Kermanshah Province, Kangavar County, Central District)	Iran	34.5	47.96	petrous	Vienna		Boston	manual	Dabney 2013, Korlevic 2015	Boston	ds		partial	Rohland 2015; universal adapters used for ligation, double indices attached at PCR stage	Twist1.44M_v1.3	Rohland 2022	Rohland 2022	NovaSeq	2x101, 2x7			549.3	49.6	0.14	[0.989, 0.999]	I1c	1.0416	1560463	51.5	0.157	35841	19769	M
S1945.E1.L1	New data (listed in Online Table 1)	I1945	Pass	mtmatchmax=0.794, Xmaxcontam=0.012	GD16 (Ganj-Dareh)	8000-7700 BCE	Ganj-Dareh (Hamadan, Tuyserkan)	Iran	34.45	48.116	cochlea	Vienna		Boston	manual	Dabney 2013, Korlevic 2015	Boston	ds		partial	Rohland 2015; universal adapters used for ligation, double indices attached at PCR stage	1240k	Maricic 2010; separate enrichment for mtDNA	Fu 2013; 390k and 840k targets combined into a single capture	NextSeq 500	2x76, 2x7	0.0247	36						0.112	123922	42	0.068	2300	1623	M
S2929.E1.L1	New data (listed in Online Table 1)	I2922	Pass		TH16-12 (Tepe-Hissar, 33-16-12, Period 1)	2198-1985 calBCE (3705±25 BP, PSUAMS-2227)	Tepe-Hissar (Semnan, Damghan)	Iran	36.1544	54.3836	bone (phalanx)	Vienna		Boston	manual	Dabney 2013, Korlevic 2015	Boston	ds		partial	Rohland 2015; universal adapters used for ligation, double indices attached at PCR stage	1240k	Maricic 2010; separate enrichment for mtDNA	Fu 2013; 390k and 840k targets combined into a single capture	NextSeq 500	2x76, 2x7	0.0116	34						0.108		40	0.108	3862	42	F
S7527.E1.L10	New data (listed in Online Table 1)	I7527	Pass		GANJ_25_M (Ganj-Dareh)	8200-7700 BCE	Ganj-Dareh (Hamadan, Tuyserkan)	Iran	34.45	48.116	petrous	Vienna		Boston	manual	Dabney 2013, Korlevic 2015	Boston	ds		partial	Rohland 2015; silica coated magnetic beads and 7x volume PB (Qiagen) for cleanups, Bst2.0 in smaller volume, 100ul total PCR volume, higher primer concentration, SPRI cleanup of PCR	Twist1.44Mv1.2(lowMT)	Rohland 2022	Rohland 2022	HiSeq X10	2x101, 2x7	0.0356068	42.8	1.27975e-06	45	0.111	[0.209, 0.993]	na (<2x)	0.104579	178164	48.9	0.071	4504	35	F
S7527.E1.L11	New data (listed in Online Table 1)	I7527	Pass		GANJ_25_M (Ganj-Dareh)	8200-7700 BCE	Ganj-Dareh (Hamadan, Tuyserkan)	Iran	34.45	48.116	petrous	Vienna		Boston	manual	Dabney 2013, Korlevic 2015	Boston	ds		partial	Rohland 2015; silica coated magnetic beads and 7x volume PB (Qiagen) for cleanups, Bst2.0 in smaller volume, 100ul total PCR volume, higher primer concentration, SPRI cleanup of PCR	Twist1.44Mv1.2(lowMT)	Rohland 2022	Rohland 2022	HiSeq X10	2x101, 2x7	0.0341354	43.2	9.75692e-07	46.9	0	[0.074, 0.989]	na (<2x)	0.0908582	156517	49	0.0685	3849	28	F
S7527.E1.L2	New data (listed in Online Table 1)	I7527	Pass		GANJ_25_M (Ganj-Dareh)	8200-7700 BCE	Ganj-Dareh (Hamadan, Tuyserkan)	Iran	34.45	48.116	petrous	Vienna		Boston	manual	Dabney 2013, Korlevic 2015	Boston	ds		partial	Rohland 2015; silica coated magnetic beads and 7x volume PB (Qiagen) for cleanups, Bst2.0 in smaller volume, 100ul total PCR volume, higher primer concentration, SPRI cleanup of PCR	Twist1.44Mv1.2(lowMT)	Rohland 2022	Rohland 2022	HiSeq X10	2x101, 2x7			1.22213e-06	44.6	0.0835	[0.409, 0.995]	na (<2x)	0.0918629	309940	49	0.069	3923	30	F
S7527.E1.L3	New data (listed in Online Table 1)	I7527	Pass		GANJ_25_M (Ganj-Dareh)	8200-7700 BCE	Ganj-Dareh (Hamadan, Tuyserkan)	Iran	34.45	48.116	petrous	Vienna		Boston	manual	Dabney 2013, Korlevic 2015	Boston	ds		partial	Rohland 2015; silica coated magnetic beads and 7x volume PB (Qiagen) for cleanups, Bst2.0 in smaller volume, 100ul total PCR volume, higher primer concentration, SPRI cleanup of PCR	Twist1.44Mv1.2(lowMT)	Rohland 2022	Rohland 2022	HiSeq X10	2x101, 2x7			1.6147e-06	46.5	0.0335	[0.504, 0.975]	na (<2x)	0.111652	190248	48.9	0.0725	4874	45	F
S7527.E1.L4	New data (listed in Online Table 1)	I7527	Pass		GANJ_25_M (Ganj-Dareh)	8200-7700 BCE	Ganj-Dareh (Hamadan, Tuyserkan)	Iran	34.45	48.116	petrous	Vienna		Boston	manual	Dabney 2013, Korlevic 2015	Boston	ds		partial	Rohland 2015; silica coated magnetic beads and 7x volume PB (Qiagen) for cleanups, Bst2.0 in smaller volume, 100ul total PCR volume, higher primer concentration, SPRI cleanup of PCR	Twist1.44Mv1.2(lowMT)	Rohland 2022	Rohland 2022	HiSeq X10	2x101, 2x7			1.5602e-06	44.5	0.1	[0.582, 0.978]	na (<2x)	0.114476	313986	49.1	0.074	4876	34	F
S7527.E1.L5	New data (listed in Online Table 1)	I7527	Pass		GANJ_25_M (Ganj-Dareh)	8200-7700 BCE	Ganj-Dareh (Hamadan, Tuyserkan)	Iran	34.45	48.116	petrous	Vienna		Boston	manual	Dabney 2013, Korlevic 2015	Boston	ds		partial	Rohland 2015; silica coated magnetic beads and 7x volume PB (Qiagen) for cleanups, Bst2.0 in smaller volume, 100ul total PCR volume, higher primer concentration, SPRI cleanup of PCR	Twist1.44Mv1.2(lowMT)	Rohland 2022	Rohland 2022	HiSeq X10	2x101, 2x7			3.22836e-06	45.6	0.096	[0.751, 0.998]	na (<2x)	0.153796	364458	49.3	0.0765	6588	63	F
S7527.E1.L6	New data (listed in Online Table 1)	I7527	Pass		GANJ_25_M (Ganj-Dareh)	8200-7700 BCE	Ganj-Dareh (Hamadan, Tuyserkan)	Iran	34.45	48.116	petrous	Vienna		Boston	manual	Dabney 2013, Korlevic 2015	Boston	ds		partial	Rohland 2015; silica coated magnetic beads and 7x volume PB (Qiagen) for cleanups, Bst2.0 in smaller volume, 100ul total PCR volume, higher primer concentration, SPRI cleanup of PCR	Twist1.44Mv1.2(lowMT)	Rohland 2022	Rohland 2022	HiSeq X10	2x101, 2x7	0.0358137	43	1.893	45.9	0.1375	[0.702, 0.922]	na (<2x)	0.225222	364538	49.7	0.1325	10334	98	F
S7527.E1.L7	New data (listed in Online Table 1)	I7527	Pass		GANJ_25_M (Ganj-Dareh)	8200-7700 BCE	Ganj-Dareh (Hamadan, Tuyserkan)	Iran	34.45	48.116	petrous	Vienna		Boston	manual	Dabney 2013, Korlevic 2015	Boston	ds		partial	Rohland 2015; silica coated magnetic beads and 7x volume PB (Qiagen) for cleanups, Bst2.0 in smaller volume, 100ul total PCR volume, higher primer concentration, SPRI cleanup of PCR	Twist1.44Mv1.2(lowMT)	Rohland 2022	Rohland 2022	HiSeq X10	2x101, 2x7			1.70737e-06	48.2	0.068	[0.542, 0.996]	na (<2x)	0.110281	187919	48.9	0.0715	4908	46	F
S7527.E1.L8	New data (listed in Online Table 1)	I7527	Pass		GANJ_25_M (Ganj-Dareh)	8200-7700 BCE	Ganj-Dareh (Hamadan, Tuyserkan)	Iran	34.45	48.116	petrous	Vienna		Boston	manual	Dabney 2013, Korlevic 2015	Boston	ds		partial	Rohland 2015; silica coated magnetic beads and 7x volume PB (Qiagen) for cleanups, Bst2.0 in smaller volume, 100ul total PCR volume, higher primer concentration, SPRI cleanup of PCR	Twist1.44Mv1.2(lowMT)	Rohland 2022	Rohland 2022	HiSeq X10	2x101, 2x7			1.66572e-06	44.4	0.0715	[0.535, 0.976]	na (<2x)	0.119935	202891	48.9	0.0745	5213	39	F
S7527.E1.L9	New data (listed in Online Table 1)	I7527	Pass		GANJ_25_M (Ganj-Dareh)	8200-7700 BCE	Ganj-Dareh (Hamadan, Tuyserkan)	Iran	34.45	48.116	petrous	Vienna		Boston	manual	Dabney 2013, Korlevic 2015	Boston	ds		partial	Rohland 2015; silica coated magnetic beads and 7x volume PB (Qiagen) for cleanups, Bst2.0 in smaller volume, 100ul total PCR volume, higher primer concentration, SPRI cleanup of PCR	Twist1.44Mv1.2(lowMT)	Rohland 2022	Rohland 2022	HiSeq X10	2x101, 2x7			2.67404e-06	47.9	0.088	[0.603, 0.981]	na (<2x)	0.125954	212974	49.3	0.0675	5512	50	F
S1170.E3.L1	New data (listed in Online Table 1)	I1170	Pass		CHPKL105-030 (Peki'in)	4500-3500 BCE	Peki'in (Northern District, Akko)	Israel	32.9742	35.3314	petrous	Boston		Boston	manual	Dabney 2013, Korlevic 2015	Boston	ds		partial	Rohland 2015; universal adapters used for ligation, double indices attached at PCR stage	1240k	Maricic 2010; separate enrichment for mtDNA	Fu 2013; 390k and 840k targets combined into a single capture	NextSeq 500	2x76, 2x7	0.0084	21						0.022		39	0.046	443	349	M
S1685.E1.L10	New data (listed in Online Table 1)	I1685	Questionable	sexratio=0.339	NAT4 (Raqefet-Cave, H14)	12000-9500 BCE	Raqefet Cave (Haifa)	Israel	32.65	35.067	petrous	Vienna	35	Boston	manual	Dabney 2013, Korlevic 2015	Boston	ss	2.9	USER	Gansauge 2020	1240k+v2	Fu 2013; simultaneous enrichment of ~1.2M SNPs and mtDNA	Fu 2013; simultaneous enrichment of ~1.2M SNPs and mtDNA	HiSeq X10	2x101, 2x8	0.00884906	40	0.4108	46.3	0.4	[0.131, 0.662]	na (<2x)	0.005628	6687	47.5	0.402	146	75	M
S1685.E1.L11	New data (listed in Online Table 1)	I1685	Critical	<2500.SNPs, sexratio=0.306	NAT4 (Raqefet-Cave, H14)	12000-9500 BCE	Raqefet Cave (Haifa)	Israel	32.65	35.067	petrous	Vienna	35	Boston	manual	Dabney 2013, Korlevic 2015	Boston	ss	2.9	USER	Gansauge 2020	1240k+v2	Fu 2013; simultaneous enrichment of ~1.2M SNPs and mtDNA	Fu 2013; simultaneous enrichment of ~1.2M SNPs and mtDNA	HiSeq X10	2x101, 2x8	0.00842339	39.4	0.1806	56.5	0.385	[0.437, 0.995]	na (<2x)	0.002072	2388	49.8	0.358	59	26	U
S1685.E1.L12	New data (listed in Online Table 1)	I1685	Pass		NAT4 (Raqefet-Cave, H14)	12000-9500 BCE	Raqefet Cave (Haifa)	Israel	32.65	35.067	petrous	Vienna	35	Boston	manual	Dabney 2013, Korlevic 2015	Boston	ss		USER	Gansauge 2020	1240k+v2	Fu 2013; simultaneous enrichment of ~1.2M SNPs and mtDNA	Fu 2013; simultaneous enrichment of ~1.2M SNPs and mtDNA	HiSeq X10	2x101, 2x8	0.00805452	39.1	0.4259	46.7	0.375	[0.412, 0.886]	na (<2x)	0.005169	6202	46.3	0.408	117	65	M
S1685.E1.L4	New data (listed in Online Table 1)	I1685	Pass		NAT4 (Raqefet-Cave, H14)	12000-9500 BCE	Raqefet Cave (Haifa)	Israel	32.65	35.067	petrous	Vienna	35	Boston	manual	Dabney 2013, Korlevic 2015	Boston	ds	2.9	partial	Rohland 2015; silica coated magnetic beads and 7x volume PB (Qiagen) for cleanups, Bst2.0 in smaller volume, 100ul total PCR volume, higher primer concentration, SPRI cleanup of PCR	1240k	Maricic 2010; separate enrichment for mtDNA	Fu 2013; 390k and 840k targets combined into a single capture	NextSeq 500	2x76, 2x7	0.01	28						0.05		38	0.131	1143	968	M
S1685.E1.L5	Negative result (library failed screening)	I1685	Fail	<2500.SNPs, sexratio[0.167]	NAT4 (Raqefet-Cave, H14)	12000-9500 BCE	Raqefet Cave (Haifa)	Israel	32.65	35.067	petrous	Vienna	35	Boston	manual	Dabney 2013, Korlevic 2015	Boston	ss		USER	Gansauge 2020	1240k+v2	Fu 2013; simultaneous enrichment of ~1.2M SNPs and mtDNA	Fu 2013; simultaneous enrichment of ~1.2M SNPs and mtDNA	HiSeq X10	2x101, 2x8	0.00768929	45.9	0.01068	35.4	1	[0.025, 0.976]	na (<2x)	0.000228	251	42.4	0.392	5	1	U
S1685.E1.L6	Negative result (library failed screening)	I1685	Fail	<2500.SNPs, sexratio[0.312]	NAT4 (Raqefet-Cave, H14)	12000-9500 BCE	Raqefet Cave (Haifa)	Israel	32.65	35.067	petrous	Vienna	35	Boston	manual	Dabney 2013, Korlevic 2015	Boston	ss	2.9	USER	Gansauge 2020	1240k+v2	Fu 2013; simultaneous enrichment of ~1.2M SNPs and mtDNA	Fu 2013; simultaneous enrichment of ~1.2M SNPs and mtDNA	HiSeq X10	2x101, 2x8	0.010766	45.8	0.00845	35	1	[0.163, 0.988]	na (<2x)	0.000201	221	42.2	0.387	11	5	U
S1685.E1.L7	Negative result (library failed screening)	I1685	Fail	<2500.SNPs	NAT4 (Raqefet-Cave, H14)	12000-9500 BCE	Raqefet Cave (Haifa)	Israel	32.65	35.067	petrous	Vienna	35	Boston	manual	Dabney 2013, Korlevic 2015	Boston	ss	2.9	USER	Gansauge 2020	1240k+v2	Fu 2013; simultaneous enrichment of ~1.2M SNPs and mtDNA	Fu 2013; simultaneous enrichment of ~1.2M SNPs and mtDNA	HiSeq X10	2x101, 2x8	0.270677	64.9	0.01672	69.2	0	[0.166, 0.988]	na (<2x)	9.3e-05	102	45	0.372	4	5	U
S1685.E1.L8	Negative result (library failed screening)	I1685	Fail	<2500.SNPs, sexratio[0.118]	NAT4 (Raqefet-Cave, H14)	12000-9500 BCE	Raqefet Cave (Haifa)	Israel	32.65	35.067	petrous	Vienna	35	Boston	manual	Dabney 2013, Korlevic 2015	Boston	ss	2.9	USER	Gansauge 2020	1240k+v2	Fu 2013; simultaneous enrichment of ~1.2M SNPs and mtDNA	Fu 2013; simultaneous enrichment of ~1.2M SNPs and mtDNA	HiSeq X10	2x101, 2x8	0.0337869	54.9	0.06156	48.6	0	[0.551, 0.996]	na (<2x)	0.00033	379	42.9	0.356	15	2	U
S1685.E1.L9	New data (listed in Online Table 1)	I1685	Pass		NAT4 (Raqefet-Cave, H14)	12000-9500 BCE	Raqefet Cave (Haifa)	Israel	32.65	35.067	petrous	Vienna	35	Boston	manual	Dabney 2013, Korlevic 2015	Boston	ss	2.9	USER	Gansauge 2020	1240k+v2	Fu 2013; simultaneous enrichment of ~1.2M SNPs and mtDNA	Fu 2013; simultaneous enrichment of ~1.2M SNPs and mtDNA	HiSeq X10	2x101, 2x8	0.00961144	41.1	0.5577	48.9	0.368	[0.415, 0.846]	na (<2x)	0.00702	8276	44.8	0.417	166	104	M
S1685.Y1.E1.L1	New data (listed in Online Table 1)	I1685	Pass		NAT4 (Raqefet-Cave, H14)	12000-9500 BCE	Raqefet Cave (Haifa)	Israel	32.65	35.067	petrous	Vienna	35	Boston	robotic	Rohland 2018 (Dabney Buffer, silica beads)	Boston	ds	2.9	partial	Rohland 2015; silica coated magnetic beads and 7x volume PB (Qiagen) for cleanups, Bst2.0 in smaller volume, 100ul total PCR volume, higher primer concentration, SPRI cleanup of PCR	Twist1.44Mv1.2(extraMT)	Rohland 2022	Rohland 2022	HiSeq X10	2x101, 2x7	0.00107251	37.7	0.09542	46.5	0.0835	[0.520, 0.995]	na (<2x)	0.002718	8283	43.1	0.2015	77	59	M
S1685.Y1.E10.L1	New data (listed in Online Table 1)	I1685	Pass		NAT4 (Raqefet-Cave, H14)	12000-9500 BCE	Raqefet Cave (Haifa)	Israel	32.65	35.067	petrous	Vienna	35	Boston	robotic	Rohland 2018 (Dabney Buffer, silica beads)	Boston	ds	2.9	partial	Rohland 2015; silica coated magnetic beads and 7x volume PB (Qiagen) for cleanups, Bst2.0 in smaller volume, 100ul total PCR volume, higher primer concentration, SPRI cleanup of PCR	Twist1.44Mv1.2(extraMT)	Rohland 2022	Rohland 2022	HiSeq X10	2x101, 2x7	0.000807522	39.2	0.05504	41.5	0.2	[0.496, 0.995]	na (<2x)	0.002381	7293	42	0.205	80	52	M
S1685.Y1.E11.L1	New data (listed in Online Table 1)	I1685	Pass		NAT4 (Raqefet-Cave, H14)	12000-9500 BCE	Raqefet Cave (Haifa)	Israel	32.65	35.067	petrous	Vienna	35	Boston	robotic	Rohland 2018 (Dabney Buffer, silica beads)	Boston	ds	2.9	partial	Rohland 2015; silica coated magnetic beads and 7x volume PB (Qiagen) for cleanups, Bst2.0 in smaller volume, 100ul total PCR volume, higher primer concentration, SPRI cleanup of PCR	Twist1.44Mv1.2(extraMT)	Rohland 2022	Rohland 2022	HiSeq X10	2x101, 2x7	0.000957423	40.1	0.05577	37	0.0715	[0.416, 0.994]	na (<2x)	0.001655	5062	43.9	0.2025	51	25	U
S1685.Y1.E12.L1	Negative result (library failed screening)	I1685	Fail	<2500.SNPs, damage.ds=0.013, sexratio=0.182	NAT4 (Raqefet-Cave, H14)	12000-9500 BCE	Raqefet Cave (Haifa)	Israel	32.65	35.067	petrous	Vienna	35	Boston	robotic	Rohland 2018 (Dabney Buffer, silica beads)	Boston	ds	2.9	partial	Rohland 2015; silica coated magnetic beads and 7x volume PB (Qiagen) for cleanups, Bst2.0 in smaller volume, 100ul total PCR volume, higher primer concentration, SPRI cleanup of PCR	Twist1.44Mv1.2(extraMT)	Rohland 2022	Rohland 2022	HiSeq X10	2x101, 2x7	0.159365	67	0.01044	43.2	0	[0.026, 0.977]	na (<2x)	0.00022	536	72.2	0.0135	9	2	U
S1685.Y1.E2.L1	New data (listed in Online Table 1)	I1685	Questionable	sexratio=0.333	NAT4 (Raqefet-Cave, H14)	12000-9500 BCE	Raqefet Cave (Haifa)	Israel	32.65	35.067	petrous	Vienna	35	Boston	robotic	Rohland 2018 (Dabney Buffer, silica beads)	Boston	ds	2.9	partial	Rohland 2015; silica coated magnetic beads and 7x volume PB (Qiagen) for cleanups, Bst2.0 in smaller volume, 100ul total PCR volume, higher primer concentration, SPRI cleanup of PCR	Twist1.44Mv1.2(extraMT)	Rohland 2022	Rohland 2022	HiSeq X10	2x101, 2x7	0.000893042	39.3	0.0641	44.2	0.1	[0.043, 0.984]	na (<2x)	0.002751	8390	42.2	0.169	90	45	M
S1685.Y1.E3.L1	New data (listed in Online Table 1)	I1685	Fail	sexratio=0.250	NAT4 (Raqefet-Cave, H14)	12000-9500 BCE	Raqefet Cave (Haifa)	Israel	32.65	35.067	petrous	Vienna	35	Boston	robotic	Rohland 2018 (Dabney Buffer, silica beads)	Boston	ds	2.9	partial	Rohland 2015; silica coated magnetic beads and 7x volume PB (Qiagen) for cleanups, Bst2.0 in smaller volume, 100ul total PCR volume, higher primer concentration, SPRI cleanup of PCR	Twist1.44Mv1.2(extraMT)	Rohland 2022	Rohland 2022	HiSeq X10	2x101, 2x7	0.00101573	40	0.04714	45.9	0.1665	[0.494, 0.995]	na (<2x)	0.002875	8835	46.4	0.17	84	28	U
S1685.Y1.E4.L1	New data (listed in Online Table 1)	I1685	Pass		NAT4 (Raqefet-Cave, H14)	12000-9500 BCE	Raqefet Cave (Haifa)	Israel	32.65	35.067	petrous	Vienna	35	Boston	robotic	Rohland 2018 (Dabney Buffer, silica beads)	Boston	ds	2.9	partial	Rohland 2015; silica coated magnetic beads and 7x volume PB (Qiagen) for cleanups, Bst2.0 in smaller volume, 100ul total PCR volume, higher primer concentration, SPRI cleanup of PCR	Twist1.44Mv1.2(extraMT)	Rohland 2022	Rohland 2022	HiSeq X10	2x101, 2x7	0.00108653	39.9	0.1561	44.6	0.394	[0.628, 0.997]	na (<2x)	0.003038	9279	46.1	0.178	101	46	M
S1685.Y1.E5.L1	New data (listed in Online Table 1)	I1685	Questionable	sexratio=0.308	NAT4 (Raqefet-Cave, H14)	12000-9500 BCE	Raqefet Cave (Haifa)	Israel	32.65	35.067	petrous	Vienna	35	Boston	robotic	Rohland 2018 (Dabney Buffer, silica beads)	Boston	ds	2.9	partial	Rohland 2015; silica coated magnetic beads and 7x volume PB (Qiagen) for cleanups, Bst2.0 in smaller volume, 100ul total PCR volume, higher primer concentration, SPRI cleanup of PCR	Twist1.44Mv1.2(extraMT)	Rohland 2022	Rohland 2022	HiSeq X10	2x101, 2x7	0.00103408	38.7	0.03169	40.4	0	[0.030, 0.980]	na (<2x)	0.002442	7455	42.2	0.191	90	40	M
S1685.Y1.E6.L1	New data (listed in Online Table 1)	I1685	Fail	sexratio=0.284	NAT4 (Raqefet-Cave, H14)	12000-9500 BCE	Raqefet Cave (Haifa)	Israel	32.65	35.067	petrous	Vienna	35	Boston	robotic	Rohland 2018 (Dabney Buffer, silica beads)	Boston	ds	2.9	partial	Rohland 2015; silica coated magnetic beads and 7x volume PB (Qiagen) for cleanups, Bst2.0 in smaller volume, 100ul total PCR volume, higher primer concentration, SPRI cleanup of PCR	Twist1.44Mv1.2(extraMT)	Rohland 2022	Rohland 2022	HiSeq X10	2x101, 2x7	0.00108367	39.2	0.04539	44.2	0.0625	[0.438, 0.994]	na (<2x)	0.002818	8655	46.2	0.152	101	40	U
S1685.Y1.E7.L1	New data (listed in Online Table 1)	I1685	Pass		NAT4 (Raqefet-Cave, H14)	12000-9500 BCE	Raqefet Cave (Haifa)	Israel	32.65	35.067	petrous	Vienna	35	Boston	robotic	Rohland 2018 (Dabney Buffer, silica beads)	Boston	ds	2.9	partial	Rohland 2015; silica coated magnetic beads and 7x volume PB (Qiagen) for cleanups, Bst2.0 in smaller volume, 100ul total PCR volume, higher primer concentration, SPRI cleanup of PCR	Twist1.44Mv1.2(extraMT)	Rohland 2022	Rohland 2022	HiSeq X10	2x101, 2x7	0.00101394	37.9	0.06796	43.3	0	[0.238, 0.991]	na (<2x)	0.002491	7610	42.1	0.2015	74	42	M
S1685.Y1.E8.L1	New data (listed in Online Table 1)	I1685	Fail	sexratio=0.299	NAT4 (Raqefet-Cave, H14)	12000-9500 BCE	Raqefet Cave (Haifa)	Israel	32.65	35.067	petrous	Vienna	35	Boston	robotic	Rohland 2018 (Dabney Buffer, silica beads)	Boston	ds	2.9	partial	Rohland 2015; silica coated magnetic beads and 7x volume PB (Qiagen) for cleanups, Bst2.0 in smaller volume, 100ul total PCR volume, higher primer concentration, SPRI cleanup of PCR	Twist1.44Mv1.2(extraMT)	Rohland 2022	Rohland 2022	HiSeq X10	2x101, 2x7	0.000950944	38.5	0.09711	39.2	0.118	[0.182, 0.878]	na (<2x)	0.002844	8646	42.6	0.2065	82	35	U
S1685.Y1.E9.L1	New data (listed in Online Table 1)	I1685	Pass		NAT4 (Raqefet-Cave, H14)	12000-9500 BCE	Raqefet Cave (Haifa)	Israel	32.65	35.067	petrous	Vienna	35	Boston	robotic	Rohland 2018 (Dabney Buffer, silica beads)	Boston	ds	2.9	partial	Rohland 2015; silica coated magnetic beads and 7x volume PB (Qiagen) for cleanups, Bst2.0 in smaller volume, 100ul total PCR volume, higher primer concentration, SPRI cleanup of PCR	Twist1.44Mv1.2(extraMT)	Rohland 2022	Rohland 2022	HiSeq X10	2x101, 2x7	0.000857068	39	0.1019	49.6	0.0715	[0.396, 0.994]	na (<2x)	0.002593	7876	45.2	0.1865	71	48	M
S1690.E1.L10	New data (listed in Online Table 1)	I1690	Questionable	2500.to.5000.SNPs	NAT6 (Raqefet-Cave)	12000-9500 BCE	Raqefet Cave (Haifa)	Israel	32.65	35.067	petrous	Vienna	35	Boston	manual	Dabney 2013, Korlevic 2015	Boston	ss	7	USER	Gansauge 2020	1240k+v2	Fu 2013; simultaneous enrichment of ~1.2M SNPs and mtDNA	Fu 2013; simultaneous enrichment of ~1.2M SNPs and mtDNA	HiSeq X10	2x101, 2x8	0.004871	43.9	0.2576	48	0.5	[0.414, 0.933]	na (<2x)	0.004132	4955	45.7	0.398	98	65	M
S1690.E1.L11	New data (listed in Online Table 1)	I1690	Critical	<2500.SNPs, sexratio=0.329	NAT6 (Raqefet-Cave)	12000-9500 BCE	Raqefet Cave (Haifa)	Israel	32.65	35.067	petrous	Vienna		Boston	manual	Dabney 2013, Korlevic 2015	Boston	ss	7	USER	Gansauge 2020	1240k+v2	Fu 2013; simultaneous enrichment of ~1.2M SNPs and mtDNA	Fu 2013; simultaneous enrichment of ~1.2M SNPs and mtDNA	HiSeq X10	2x101, 2x8	0.00325129	38.9	0.1387	51.1	0.333	[0.469, 0.995]	na (<2x)	0.001686	1999	46.5	0.383	49	24	U
S1690.E1.L12	New data (listed in Online Table 1)	I1690	Questionable	2500.to.5000.SNPs	NAT6 (Raqefet-Cave)	12000-9500 BCE	Raqefet Cave (Haifa)	Israel	32.65	35.067	petrous	Vienna	35	Boston	manual	Dabney 2013, Korlevic 2015	Boston	ss	7	USER	Gansauge 2020	1240k+v2	Fu 2013; simultaneous enrichment of ~1.2M SNPs and mtDNA	Fu 2013; simultaneous enrichment of ~1.2M SNPs and mtDNA	HiSeq X10	2x101, 2x8	0.00383951	41.2	0.1896	50.7	0.286	[0.279, 0.836]	na (<2x)	0.002543	3044	46.3	0.395	49	47	U
S1690.E1.L4	New data (listed in Online Table 1)	I1690	Pass		NAT6 (Raqefet-Cave)	12000-9500 BCE	Raqefet Cave (Haifa)	Israel	32.65	35.067	petrous	Vienna	35	Boston	manual	Dabney 2013, Korlevic 2015	Boston	ds		partial	Rohland 2015; silica coated magnetic beads and 7x volume PB (Qiagen) for cleanups, Bst2.0 in smaller volume, 100ul total PCR volume, higher primer concentration, SPRI cleanup of PCR	1240k	Maricic 2010; separate enrichment for mtDNA	Fu 2013; 390k and 840k targets combined into a single capture	NextSeq 500	2x76, 2x7	0.0094	22						0.02		37	0.134	586	425	M
S1690.E1.L5	Negative result (library failed screening)	I1690	Fail	<2500.SNPs, sexratio[0.333]	NAT6 (Raqefet-Cave)	12000-9500 BCE	Raqefet Cave (Haifa)	Israel	32.65	35.067	petrous	Vienna	35	Boston	manual	Dabney 2013, Korlevic 2015	Boston	ss	7	USER	Gansauge 2020	1240k+v2	Fu 2013; simultaneous enrichment of ~1.2M SNPs and mtDNA	Fu 2013; simultaneous enrichment of ~1.2M SNPs and mtDNA	HiSeq X10	2x101, 2x8	0.00350559	42.3	0.01141	37.8	0	[0.160, 0.987]	na (<2x)	0.000174	194	42.5	0.319	4	2	U
S1690.E1.L6	Negative result (library failed screening)	I1690	Fail	<2500.SNPs, sexratio[0.200]	NAT6 (Raqefet-Cave)	12000-9500 BCE	Raqefet Cave (Haifa)	Israel	32.65	35.067	petrous	Vienna	35	Boston	manual	Dabney 2013, Korlevic 2015	Boston	ss	7	USER	Gansauge 2020	1240k+v2	Fu 2013; simultaneous enrichment of ~1.2M SNPs and mtDNA	Fu 2013; simultaneous enrichment of ~1.2M SNPs and mtDNA	HiSeq X10	2x101, 2x8	0.00315555	41.6	0.02076	57.3	0	[0.168, 0.988]	na (<2x)	0.000161	189	42.1	0.306	8	2	U
S1690.E1.L7	Negative result (library failed screening)	I1690	Fail	<2500.SNPs, sexratio[0.250]	NAT6 (Raqefet-Cave)	12000-9500 BCE	Raqefet Cave (Haifa)	Israel	32.65	35.067	petrous	Vienna	35	Boston	manual	Dabney 2013, Korlevic 2015	Boston	ss		USER	Gansauge 2020	1240k+v2	Fu 2013; simultaneous enrichment of ~1.2M SNPs and mtDNA	Fu 2013; simultaneous enrichment of ~1.2M SNPs and mtDNA	HiSeq X10	2x101, 2x8	0.0031348	42.8	0.01919	79.5	0	[0.108, 0.990]	na (<2x)	0.000149	174	41.2	0.309	3	1	U
S1690.E1.L8	Negative result (library failed screening)	I1690	Fail	<2500.SNPs	NAT6 (Raqefet-Cave)	12000-9500 BCE	Raqefet Cave (Haifa)	Israel	32.65	35.067	petrous	Vienna	35	Boston	manual	Dabney 2013, Korlevic 2015	Boston	ss	7	USER	Gansauge 2020	1240k+v2	Fu 2013; simultaneous enrichment of ~1.2M SNPs and mtDNA	Fu 2013; simultaneous enrichment of ~1.2M SNPs and mtDNA	HiSeq X10	2x101, 2x8	0.0104516	51.5	0.005311	44	0	[0.027, 0.977]	na (<2x)	9.4e-05	108	40.8	0.345	3	2	U
S1690.E1.L9	New data (listed in Online Table 1)	I1690	Critical	<2500.SNPs	NAT6 (Raqefet-Cave)	12000-9500 BCE	Raqefet Cave (Haifa)	Israel	32.65	35.067	petrous	Vienna	35	Boston	manual	Dabney 2013, Korlevic 2015	Boston	ss	7	USER	Gansauge 2020	1240k+v2	Fu 2013; simultaneous enrichment of ~1.2M SNPs and mtDNA	Fu 2013; simultaneous enrichment of ~1.2M SNPs and mtDNA	HiSeq X10	2x101, 2x8	0.00353703	38.5	0.06385	55.7	0	[0.229, 0.945]	na (<2x)	0.000485	554	47.1	0.359	16	9	U
S1690.Y1.E1.L1	New data (listed in Online Table 1)	I1690	Questionable	sexratio=0.347	NAT6 (Raqefet-Cave)	12000-9500 BCE	Raqefet Cave (Haifa)	Israel	32.65	35.067	petrous	Vienna	37	Boston	robotic	Rohland 2018 (Dabney Buffer, silica beads)	Boston	ds	7.4	partial	Rohland 2015; silica coated magnetic beads and 7x volume PB (Qiagen) for cleanups, Bst2.0 in smaller volume, 100ul total PCR volume, higher primer concentration, SPRI cleanup of PCR	Twist1.44Mv1.2	Rohland 2022	Rohland 2022	HiSeq X10	2x101, 2x7	0.000617324	39.8	0.07683	43.9	0	[0.193, 0.990]	na (<2x)	0.003238	9946	41.9	0.1475	109	58	M
S1690.Y1.E10.L1	New data (listed in Online Table 1)	I1690	Fail	<2500.SNPs, sexratio=0.333	NAT6 (Raqefet-Cave)	12000-9500 BCE	Raqefet Cave (Haifa)	Israel	32.65	35.067	petrous	Vienna	37	Boston	robotic	Rohland 2018 (Dabney Buffer, silica beads)	Boston	ds	7.4	partial	Rohland 2015; silica coated magnetic beads and 7x volume PB (Qiagen) for cleanups, Bst2.0 in smaller volume, 100ul total PCR volume, higher primer concentration, SPRI cleanup of PCR	Twist1.44Mv1.2	Rohland 2022	Rohland 2022	HiSeq X10	2x101, 2x7	0.000650237	41	0.0315	43.5	0.5	[0.322, 0.992]	na (<2x)	0.000788	2419	42.3	0.1425	36	18	U
S1690.Y1.E2.L1	New data (listed in Online Table 1)	I1690	Questionable	sexratio=0.344	NAT6 (Raqefet-Cave)	12000-9500 BCE	Raqefet Cave (Haifa)	Israel	32.65	35.067	petrous	Vienna	37	Boston	robotic	Rohland 2018 (Dabney Buffer, silica beads)	Boston	ds	7.4	partial	Rohland 2015; silica coated magnetic beads and 7x volume PB (Qiagen) for cleanups, Bst2.0 in smaller volume, 100ul total PCR volume, higher primer concentration, SPRI cleanup of PCR	Twist1.44Mv1.2	Rohland 2022	Rohland 2022	HiSeq X10	2x101, 2x7	0.000515057	41.1	0.03929	40.7	0	[0.224, 0.991]	na (<2x)	0.003204	9808	41.7	0.1415	107	56	M
S1690.Y1.E4.L1	New data (listed in Online Table 1)	I1690	Questionable	sexratio=0.326	NAT6 (Raqefet-Cave)	12000-9500 BCE	Raqefet Cave (Haifa)	Israel	32.65	35.067	petrous	Vienna	37	Boston	robotic	Rohland 2018 (Dabney Buffer, silica beads)	Boston	ds	7.4	partial	Rohland 2015; silica coated magnetic beads and 7x volume PB (Qiagen) for cleanups, Bst2.0 in smaller volume, 100ul total PCR volume, higher primer concentration, SPRI cleanup of PCR	Twist1.44Mv1.2	Rohland 2022	Rohland 2022	HiSeq X10	2x101, 2x7	0.000652297	41.8	0.03935	43.5	0.2	[0.172, 0.988]	na (<2x)	0.00254	7809	42.4	0.156	97	47	M
S1690.Y1.E5.L1	New data (listed in Online Table 1)	I1690	Fail	sexratio=0.277	NAT6 (Raqefet-Cave)	12000-9500 BCE	Raqefet Cave (Haifa)	Israel	32.65	35.067	petrous	Vienna	37	Boston	robotic	Rohland 2018 (Dabney Buffer, silica beads)	Boston	ds	7.4	partial	Rohland 2015; silica coated magnetic beads and 7x volume PB (Qiagen) for cleanups, Bst2.0 in smaller volume, 100ul total PCR volume, higher primer concentration, SPRI cleanup of PCR	Twist1.44Mv1.2	Rohland 2022	Rohland 2022	HiSeq X10	2x101, 2x7	0.000500311	38.5	0.02692	44.6	0.1665	[0.030, 0.977]	na (<2x)	0.002996	9194	40.6	0.157	107	41	U
S1690.Y1.E6.L1	New data (listed in Online Table 1)	I1690	Pass		NAT6 (Raqefet-Cave)	12000-9500 BCE	Raqefet Cave (Haifa)	Israel	32.65	35.067	petrous	Vienna	37	Boston	robotic	Rohland 2018 (Dabney Buffer, silica beads)	Boston	ds	7.4	partial	Rohland 2015; silica coated magnetic beads and 7x volume PB (Qiagen) for cleanups, Bst2.0 in smaller volume, 100ul total PCR volume, higher primer concentration, SPRI cleanup of PCR	Twist1.44Mv1.2	Rohland 2022	Rohland 2022	HiSeq X10	2x101, 2x7	0.000778337	40.2	0.04756	60.6	0	[0.029, 0.979]	na (<2x)	0.002826	8632	41	0.158	99	58	M
S1690.Y1.E7.L1	New data (listed in Online Table 1)	I1690	Pass		NAT6 (Raqefet-Cave)	12000-9500 BCE	Raqefet Cave (Haifa)	Israel	32.65	35.067	petrous	Vienna	37	Boston	robotic	Rohland 2018 (Dabney Buffer, silica beads)	Boston	ds	7.4	partial	Rohland 2015; silica coated magnetic beads and 7x volume PB (Qiagen) for cleanups, Bst2.0 in smaller volume, 100ul total PCR volume, higher primer concentration, SPRI cleanup of PCR	Twist1.44Mv1.2	Rohland 2022	Rohland 2022	HiSeq X10	2x101, 2x7	0.00077415	38.3	0.03428	43.7	0.1665	[0.033, 0.979]	na (<2x)	0.002861	8808	40.1	0.1675	99	54	M
S1690.Y1.E9.L1	New data (listed in Online Table 1)	I1690	Pass		NAT6 (Raqefet-Cave)	12000-9500 BCE	Raqefet Cave (Haifa)	Israel	32.65	35.067	petrous	Vienna	37	Boston	robotic	Rohland 2018 (Dabney Buffer, silica beads)	Boston	ds	7.4	partial	Rohland 2015; silica coated magnetic beads and 7x volume PB (Qiagen) for cleanups, Bst2.0 in smaller volume, 100ul total PCR volume, higher primer concentration, SPRI cleanup of PCR	Twist1.44Mv1.2	Rohland 2022	Rohland 2022	HiSeq X10	2x101, 2x7	0.000557806	40.1	0.03663	46.7	0.5	[0.029, 0.980]	na (<2x)	0.002922	8952	40.5	0.154	99	70	M
S1690.Y2.E1.L1	New data (listed in Online Table 1)	I1690	Pass		NAT6 (Raqefet-Cave)	12000-9500 BCE	Raqefet Cave (Haifa)	Israel	32.65	35.067	petrous	Vienna	35	Boston	robotic	Rohland 2018 (Dabney Buffer, silica beads)	Boston	ds	7	partial	Rohland 2015; silica coated magnetic beads and 7x volume PB (Qiagen) for cleanups, Bst2.0 in smaller volume, 100ul total PCR volume, higher primer concentration, SPRI cleanup of PCR	Twist1.44Mv1.2	Rohland 2022	Rohland 2022	HiSeq X10	2x101, 2x7	0.000550834	37.7	0.05999	41.4	0.268	[0.121, 0.991]	na (<2x)	0.003007	9198	40.6	0.1545	108	62	M
S1690.Y2.E10.L1	New data (listed in Online Table 1)	I1690	Questionable	2500.to.5000.SNPs, sexratio=0.350	NAT6 (Raqefet-Cave)	12000-9500 BCE	Raqefet Cave (Haifa)	Israel	32.65	35.067	petrous	Vienna	35	Boston	robotic	Rohland 2018 (Dabney Buffer, silica beads)	Boston	ds	7	partial	Rohland 2015; silica coated magnetic beads and 7x volume PB (Qiagen) for cleanups, Bst2.0 in smaller volume, 100ul total PCR volume, higher primer concentration, SPRI cleanup of PCR	Twist1.44Mv1.2	Rohland 2022	Rohland 2022	HiSeq X10	2x101, 2x7	0.000732904	40.4	0.06953	60.6	0.0835	[0.039, 0.983]	na (<2x)	0.001423	4367	42.3	0.1395	39	21	U
S1690.Y2.E2.L1	New data (listed in Online Table 1)	I1690	Fail	sexratio=0.270	NAT6 (Raqefet-Cave)	12000-9500 BCE	Raqefet Cave (Haifa)	Israel	32.65	35.067	petrous	Vienna	35	Boston	robotic	Rohland 2018 (Dabney Buffer, silica beads)	Boston	ds	7	partial	Rohland 2015; silica coated magnetic beads and 7x volume PB (Qiagen) for cleanups, Bst2.0 in smaller volume, 100ul total PCR volume, higher primer concentration, SPRI cleanup of PCR	Twist1.44Mv1.2	Rohland 2022	Rohland 2022	HiSeq X10	2x101, 2x7	0.00049617	39	0.05486	41.3	0.5	[0.018, 0.876]	na (<2x)	0.002799	8565	41.1	0.149	103	38	U
S1690.Y2.E3.L1	New data (listed in Online Table 1)	I1690	Fail	sexratio=0.300	NAT6 (Raqefet-Cave)	12000-9500 BCE	Raqefet Cave (Haifa)	Israel	32.65	35.067	petrous	Vienna	35	Boston	robotic	Rohland 2018 (Dabney Buffer, silica beads)	Boston	ds	7	partial	Rohland 2015; silica coated magnetic beads and 7x volume PB (Qiagen) for cleanups, Bst2.0 in smaller volume, 100ul total PCR volume, higher primer concentration, SPRI cleanup of PCR	Twist1.44Mv1.2	Rohland 2022	Rohland 2022	HiSeq X10	2x101, 2x7	0.000612913	37.9	0.02378	43.8	0.25	[0.038, 0.982]	na (<2x)	0.002673	8215	39.6	0.157	84	36	M
S1690.Y2.E4.L1	New data (listed in Online Table 1)	I1690	Questionable	sexratio=0.326	NAT6 (Raqefet-Cave)	12000-9500 BCE	Raqefet Cave (Haifa)	Israel	32.65	35.067	petrous	Vienna	35	Boston	robotic	Rohland 2018 (Dabney Buffer, silica beads)	Boston	ds	7	partial	Rohland 2015; silica coated magnetic beads and 7x volume PB (Qiagen) for cleanups, Bst2.0 in smaller volume, 100ul total PCR volume, higher primer concentration, SPRI cleanup of PCR	Twist1.44Mv1.2	Rohland 2022	Rohland 2022	HiSeq X10	2x101, 2x7	0.000582855	38.5	0.02891	59.9	0	[0.026, 0.976]	na (<2x)	0.002608	8009	40.2	0.1685	87	42	M
S1690.Y2.E5.L1	New data (listed in Online Table 1)	I1690	Fail	sexratio=0.296	NAT6 (Raqefet-Cave)	12000-9500 BCE	Raqefet Cave (Haifa)	Israel	32.65	35.067	petrous	Vienna	35	Boston	robotic	Rohland 2018 (Dabney Buffer, silica beads)	Boston	ds	7	partial	Rohland 2015; silica coated magnetic beads and 7x volume PB (Qiagen) for cleanups, Bst2.0 in smaller volume, 100ul total PCR volume, higher primer concentration, SPRI cleanup of PCR	Twist1.44Mv1.2	Rohland 2022	Rohland 2022	HiSeq X10	2x101, 2x7	0.000623265	39.7	0.03096	51.3	0	[0.304, 0.992]	na (<2x)	0.0026	8000	42.8	0.1405	100	42	U
S1690.Y2.E6.L1	New data (listed in Online Table 1)	I1690	Questionable	sexratio=0.348	NAT6 (Raqefet-Cave)	12000-9500 BCE	Raqefet Cave (Haifa)	Israel	32.65	35.067	petrous	Vienna	35	Boston	robotic	Rohland 2018 (Dabney Buffer, silica beads)	Boston	ds	7	partial	Rohland 2015; silica coated magnetic beads and 7x volume PB (Qiagen) for cleanups, Bst2.0 in smaller volume, 100ul total PCR volume, higher primer concentration, SPRI cleanup of PCR	Twist1.44Mv1.2	Rohland 2022	Rohland 2022	HiSeq X10	2x101, 2x7	0.000565647	37.7	0.0749	62	0	[0.195, 0.990]	na (<2x)	0.003114	9552	41.8	0.1575	107	57	M
S1690.Y2.E7.L1	New data (listed in Online Table 1)	I1690	Pass		NAT6 (Raqefet-Cave)	12000-9500 BCE	Raqefet Cave (Haifa)	Israel	32.65	35.067	petrous	Vienna	35	Boston	robotic	Rohland 2018 (Dabney Buffer, silica beads)	Boston	ds	7	partial	Rohland 2015; silica coated magnetic beads and 7x volume PB (Qiagen) for cleanups, Bst2.0 in smaller volume, 100ul total PCR volume, higher primer concentration, SPRI cleanup of PCR	Twist1.44Mv1.2	Rohland 2022	Rohland 2022	HiSeq X10	2x101, 2x7	0.000602493	37.6	0.04677	55.4	0.325	[0.057, 0.986]	na (<2x)	0.002068	6351	40.4	0.167	56	47	M
S1690.Y2.E8.L1	New data (listed in Online Table 1)	I1690	Questionable	sexratio=0.343	NAT6 (Raqefet-Cave)	12000-9500 BCE	Raqefet Cave (Haifa)	Israel	32.65	35.067	petrous	Vienna	35	Boston	robotic	Rohland 2018 (Dabney Buffer, silica beads)	Boston	ds	7	partial	Rohland 2015; silica coated magnetic beads and 7x volume PB (Qiagen) for cleanups, Bst2.0 in smaller volume, 100ul total PCR volume, higher primer concentration, SPRI cleanup of PCR	Twist1.44Mv1.2	Rohland 2022	Rohland 2022	HiSeq X10	2x101, 2x7	0.000596628	39.3	0.02094	38.6	0.1665	[0.169, 0.989]	na (<2x)	0.00282	8617	40.8	0.1585	94	49	M
S1690.Y2.E9.L1	New data (listed in Online Table 1)	I1690	Fail	sexratio=0.255	NAT6 (Raqefet-Cave)	12000-9500 BCE	Raqefet Cave (Haifa)	Israel	32.65	35.067	petrous	Vienna	35	Boston	robotic	Rohland 2018 (Dabney Buffer, silica beads)	Boston	ds	7	partial	Rohland 2015; silica coated magnetic beads and 7x volume PB (Qiagen) for cleanups, Bst2.0 in smaller volume, 100ul total PCR volume, higher primer concentration, SPRI cleanup of PCR	Twist1.44Mv1.2	Rohland 2022	Rohland 2022	HiSeq X10	2x101, 2x7	0.000572825	40.8	0.01111	46	0	[0.026, 0.975]	na (<2x)	0.002515	7704	39.5	0.1485	114	39	U
S1690.Y3.E1.L1	New data (listed in Online Table 1)	I1690	Questionable	sexratio=0.306	NAT6 (Raqefet-Cave)	12000-9500 BCE	Raqefet Cave (Haifa)	Israel	32.65	35.067	petrous	Vienna	33	Boston	robotic	Rohland 2018 (Dabney Buffer, silica beads)	Boston	ds	6.6	partial	Rohland 2015; silica coated magnetic beads and 7x volume PB (Qiagen) for cleanups, Bst2.0 in smaller volume, 100ul total PCR volume, higher primer concentration, SPRI cleanup of PCR	Twist1.44Mv1.2	Rohland 2022	Rohland 2022	HiSeq X10	2x101, 2x7	0.000555926	39.5	0.0373	51.5	0.1665	[0.042, 0.984]	na (<2x)	0.001757	5400	41	0.1435	59	26	U
S1690.Y3.E10.L1	Negative result (library failed screening)	I1690	Fail	2500.to.5000.SNPs, sexratio=0.275	NAT6 (Raqefet-Cave)	12000-9500 BCE	Raqefet Cave (Haifa)	Israel	32.65	35.067	petrous	Vienna	33	Boston	robotic	Rohland 2018 (Dabney Buffer, silica beads)	Boston	ds	6.6	partial	Rohland 2015; silica coated magnetic beads and 7x volume PB (Qiagen) for cleanups, Bst2.0 in smaller volume, 100ul total PCR volume, higher primer concentration, SPRI cleanup of PCR	Twist1.44Mv1.2	Rohland 2022	Rohland 2022	HiSeq X10	2x101, 2x7	0.000591349	39.3	0.04116	42.6	0	[0.160, 0.989]	na (<2x)	0.001564	4814	41.3	0.1415	58	22	U
S1690.Y3.E11.L1	Negative result (library failed screening)	I1690	Fail	sexratio=0.208	NAT6 (Raqefet-Cave)	12000-9500 BCE	Raqefet Cave (Haifa)	Israel	32.65	35.067	petrous	Vienna	33	Boston	robotic	Rohland 2018 (Dabney Buffer, silica beads)	Boston	ds	6.6	partial	Rohland 2015; silica coated magnetic beads and 7x volume PB (Qiagen) for cleanups, Bst2.0 in smaller volume, 100ul total PCR volume, higher primer concentration, SPRI cleanup of PCR	Twist1.44Mv1.2	Rohland 2022	Rohland 2022	HiSeq X10	2x101, 2x7	0.000543588	39.8	0.028	46.4	0.5	[0.031, 0.980]	na (<2x)	0.001744	5374	44.4	0.1225	61	16	U
S1690.Y3.E12.L1	Negative result (library failed screening)	I1690	Fail	2500.to.5000.SNPs, sexratio=0.268	NAT6 (Raqefet-Cave)	12000-9500 BCE	Raqefet Cave (Haifa)	Israel	32.65	35.067	petrous	Vienna	33	Boston	robotic	Rohland 2018 (Dabney Buffer, silica beads)	Boston	ds	6.6	partial	Rohland 2015; silica coated magnetic beads and 7x volume PB (Qiagen) for cleanups, Bst2.0 in smaller volume, 100ul total PCR volume, higher primer concentration, SPRI cleanup of PCR	Twist1.44Mv1.2	Rohland 2022	Rohland 2022	HiSeq X10	2x101, 2x7	0.0007002	41.8	0.01611	53.4	0	[0.297, 0.992]	na (<2x)	0.001078	3315	49.5	0.11	30	11	U
S1690.Y3.E2.L1	New data (listed in Online Table 1)	I1690	Pass		NAT6 (Raqefet-Cave)	12000-9500 BCE	Raqefet Cave (Haifa)	Israel	32.65	35.067	petrous	Vienna	33	Boston	robotic	Rohland 2018 (Dabney Buffer, silica beads)	Boston	ds	6.6	partial	Rohland 2015; silica coated magnetic beads and 7x volume PB (Qiagen) for cleanups, Bst2.0 in smaller volume, 100ul total PCR volume, higher primer concentration, SPRI cleanup of PCR	Twist1.44Mv1.2	Rohland 2022	Rohland 2022	HiSeq X10	2x101, 2x7	0.000580179	39.2	0.0239	44	0	[0.026, 0.976]	na (<2x)	0.001924	5903	41.7	0.152	52	36	U
S1690.Y3.E3.L1	Negative result (library failed screening)	I1690	Fail	sexratio=0.274	NAT6 (Raqefet-Cave)	12000-9500 BCE	Raqefet Cave (Haifa)	Israel	32.65	35.067	petrous	Vienna	33	Boston	robotic	Rohland 2018 (Dabney Buffer, silica beads)	Boston	ds	6.6	partial	Rohland 2015; silica coated magnetic beads and 7x volume PB (Qiagen) for cleanups, Bst2.0 in smaller volume, 100ul total PCR volume, higher primer concentration, SPRI cleanup of PCR	Twist1.44Mv1.2	Rohland 2022	Rohland 2022	HiSeq X10	2x101, 2x7	0.00064275	40.4	0.02637	39.7	0	[0.040, 0.982]	na (<2x)	0.001666	5114	41.3	0.143	61	23	U
S1690.Y3.E4.L1	New data (listed in Online Table 1)	I1690	Questionable	sexratio=0.330	NAT6 (Raqefet-Cave)	12000-9500 BCE	Raqefet Cave (Haifa)	Israel	32.65	35.067	petrous	Vienna	33	Boston	robotic	Rohland 2018 (Dabney Buffer, silica beads)	Boston	ds	6.6	partial	Rohland 2015; silica coated magnetic beads and 7x volume PB (Qiagen) for cleanups, Bst2.0 in smaller volume, 100ul total PCR volume, higher primer concentration, SPRI cleanup of PCR	Twist1.44Mv1.2	Rohland 2022	Rohland 2022	HiSeq X10	2x101, 2x7	0.000719872	40.4	0.04032	55.7	0.3665	[0.033, 0.980]	na (<2x)	0.001947	6023	42.6	0.1335	63	31	U
S1690.Y3.E5.L1	New data (listed in Online Table 1)	I1690	Questionable	sexratio=0.343	NAT6 (Raqefet-Cave)	12000-9500 BCE	Raqefet Cave (Haifa)	Israel	32.65	35.067	petrous	Vienna	33	Boston	robotic	Rohland 2018 (Dabney Buffer, silica beads)	Boston	ds	6.6	partial	Rohland 2015; silica coated magnetic beads and 7x volume PB (Qiagen) for cleanups, Bst2.0 in smaller volume, 100ul total PCR volume, higher primer concentration, SPRI cleanup of PCR	Twist1.44Mv1.2	Rohland 2022	Rohland 2022	HiSeq X10	2x101, 2x7	0.000567408	38.2	0.03501	48.3	0.5	[0.302, 0.992]	na (<2x)	0.001799	5531	41.8	0.1545	67	35	M
S1690.Y3.E6.L1	New data (listed in Online Table 1)	I1690	Pass		NAT6 (Raqefet-Cave)	12000-9500 BCE	Raqefet Cave (Haifa)	Israel	32.65	35.067	petrous	Vienna	33	Boston	robotic	Rohland 2018 (Dabney Buffer, silica beads)	Boston	ds	6.6	partial	Rohland 2015; silica coated magnetic beads and 7x volume PB (Qiagen) for cleanups, Bst2.0 in smaller volume, 100ul total PCR volume, higher primer concentration, SPRI cleanup of PCR	Twist1.44Mv1.2	Rohland 2022	Rohland 2022	HiSeq X10	2x101, 2x7	0.000551019	40.8	0.02269	41.8	0.5	[0.026, 0.976]	na (<2x)	0.001826	5598	41.1	0.1565	65	37	M
S1690.Y3.E7.L1	New data (listed in Online Table 1)	I1690	Questionable	sexratio=0.333	NAT6 (Raqefet-Cave)	12000-9500 BCE	Raqefet Cave (Haifa)	Israel	32.65	35.067	petrous	Vienna	33	Boston	robotic	Rohland 2018 (Dabney Buffer, silica beads)	Boston	ds	6.6	partial	Rohland 2015; silica coated magnetic beads and 7x volume PB (Qiagen) for cleanups, Bst2.0 in smaller volume, 100ul total PCR volume, higher primer concentration, SPRI cleanup of PCR	Twist1.44Mv1.2	Rohland 2022	Rohland 2022	HiSeq X10	2x101, 2x7	0.000543391	38.4	0.01998	41.4	0.25	[0.164, 0.988]	na (<2x)	0.001992	6108	40.6	0.1645	84	42	M
S1690.Y3.E8.L1	New data (listed in Online Table 1)	I1690	Questionable	sexratio=0.301	NAT6 (Raqefet-Cave)	12000-9500 BCE	Raqefet Cave (Haifa)	Israel	32.65	35.067	petrous	Vienna	33	Boston	robotic	Rohland 2018 (Dabney Buffer, silica beads)	Boston	ds	6.6	partial	Rohland 2015; silica coated magnetic beads and 7x volume PB (Qiagen) for cleanups, Bst2.0 in smaller volume, 100ul total PCR volume, higher primer concentration, SPRI cleanup of PCR	Twist1.44Mv1.2	Rohland 2022	Rohland 2022	HiSeq X10	2x101, 2x7	0.000726762	38.8	0.03983	55	0.125	[0.172, 0.989]	na (<2x)	0.002134	6565	41.9	0.1465	86	37	M
S1690.Y3.E9.L1	New data (listed in Online Table 1)	I1690	Pass		NAT6 (Raqefet-Cave)	12000-9500 BCE	Raqefet Cave (Haifa)	Israel	32.65	35.067	petrous	Vienna	33	Boston	robotic	Rohland 2018 (Dabney Buffer, silica beads)	Boston	ds	6.6	partial	Rohland 2015; silica coated magnetic beads and 7x volume PB (Qiagen) for cleanups, Bst2.0 in smaller volume, 100ul total PCR volume, higher primer concentration, SPRI cleanup of PCR	Twist1.44Mv1.2	Rohland 2022	Rohland 2022	HiSeq X10	2x101, 2x7	0.000485117	40.6	0.03971	43.9	0.125	[0.318, 0.993]	na (<2x)	0.001659	5092	41.2	0.145	45	25	U
S1699.E1.L2	New data (listed in Online Table 1)	I1699	Fail	<2500.SNPs	AG84_5 (Ain-Ghazal, north skeleton, AG84 4453 048)	6800-6700 BCE	Ain Ghazal (Amman, Sahab)	Jordan	31.988	35.976	petrous	Vienna		Boston	manual	Dabney 2013, Korlevic 2015	Boston	ds		partial	Rohland 2015; silica coated magnetic beads and 7x volume PB (Qiagen) for cleanups, Bst2.0 in smaller volume, 100ul total PCR volume, higher primer concentration, SPRI cleanup of PCR	Twist1.44Mv1.2(lowMT)	Rohland 2022	Rohland 2022	HiSeq X10	2x101, 2x7	0.117909	41.2	2.017	43.5	0.182	[0.582, 0.842]	R0a2	1.41927		47	0.185	64259	431	F
S1699.E1.L3	New data (listed in Online Table 1)	I1699	Pass		AG84_5 (Ain-Ghazal, north skeleton, AG84 4453 048)	6800-6700 BCE	Ain Ghazal (Amman, Sahab)	Jordan	31.988	35.976	petrous	Vienna		Boston	manual	Dabney 2013, Korlevic 2015	Boston	ds		partial	Rohland 2015; silica coated magnetic beads and 7x volume PB (Qiagen) for cleanups, Bst2.0 in smaller volume, 100ul total PCR volume, higher primer concentration, SPRI cleanup of PCR	Twist1.44Mv1.2(lowMT)	Rohland 2022	Rohland 2022	HiSeq X10	2x101, 2x7	0.113956	41.1	0.9906	42.7	0.1045	[0.575, 0.911]	na (<2x)	1.01404	1123133	46.9	0.1795	45177	295	F
S1699.E1.L4	New data (listed in Online Table 1)	I1699	Fail	<2500.SNPs	AG84_5 (Ain-Ghazal, north skeleton, AG84 4453 048)	6800-6700 BCE	Ain Ghazal (Amman, Sahab)	Jordan	31.988	35.976	petrous	Vienna		Boston	manual	Dabney 2013, Korlevic 2015	Boston	ds		partial	Rohland 2015; silica coated magnetic beads and 7x volume PB (Qiagen) for cleanups, Bst2.0 in smaller volume, 100ul total PCR volume, higher primer concentration, SPRI cleanup of PCR	Twist1.44Mv1.2(lowMT)	Rohland 2022	Rohland 2022	HiSeq X10	2x101, 2x7	0.111684	41.4	1.072	43.7	0.2225	[0.638, 0.905]	na (<2x)	1.16524		47.3	0.189	50772	327	F
S1710.Y1.E1.L1	New data (listed in Online Table 1)	I1710	Questionable	sexratio=0.347	AG83_6 (Ain-Ghazal, child 1, AG 83 3074 043)	7741-7522 calBCE (8580±60 BP, Poz-81098)	Ain Ghazal (Amman, Sahab)	Jordan	31.988	35.976	petrous	Vienna	33	Boston	robotic	Rohland 2018 (Dabney Buffer, silica beads)	Boston	ds	6.6	partial	Rohland 2015; silica coated magnetic beads and 7x volume PB (Qiagen) for cleanups, Bst2.0 in smaller volume, 100ul total PCR volume, higher primer concentration, SPRI cleanup of PCR	Twist1.44Mv1.2(lowMT)	Rohland 2022	Rohland 2022	HiSeq X10	2x101, 2x7	0.00963766	43.1	0.8542	44.9	0.2625	[0.585, 0.904]	na (<2x)	0.0864189	154681	49.2	0.201	1719	912	M
S1710.Y1.E2.L1	New data (listed in Online Table 1)	I1710	Pass		AG83_6 (Ain-Ghazal, child 1, AG 83 3074 043)	7741-7522 calBCE (8580±60 BP, Poz-81098)	Ain Ghazal (Amman, Sahab)	Jordan	31.988	35.976	petrous	Vienna	33	Boston	robotic	Rohland 2018 (Dabney Buffer, silica beads)	Boston	ds	6.6	partial	Rohland 2015; silica coated magnetic beads and 7x volume PB (Qiagen) for cleanups, Bst2.0 in smaller volume, 100ul total PCR volume, higher primer concentration, SPRI cleanup of PCR	Twist1.44Mv1.2(lowMT)	Rohland 2022	Rohland 2022	HiSeq X10	2x101, 2x7	0.00900179	43	0.8065	45.9	0.182	[0.649, 0.950]	na (<2x)	0.0759152	137641	49.2	0.2135	1454	796	M
S1710.Y1.E3.L1	New data (listed in Online Table 1)	I1710	Pass		AG83_6 (Ain-Ghazal, child 1, AG 83 3074 043)	7741-7522 calBCE (8580±60 BP, Poz-81098)	Ain Ghazal (Amman, Sahab)	Jordan	31.988	35.976	petrous	Vienna	33	Boston	robotic	Rohland 2018 (Dabney Buffer, silica beads)	Boston	ds	6.6	partial	Rohland 2015; silica coated magnetic beads and 7x volume PB (Qiagen) for cleanups, Bst2.0 in smaller volume, 100ul total PCR volume, higher primer concentration, SPRI cleanup of PCR	Twist1.44Mv1.2(lowMT)	Rohland 2022	Rohland 2022	HiSeq X10	2x101, 2x7	0.00903617	43.2	0.8594	45.2	0.192	[0.643, 0.958]	na (<2x)	0.0752217	134889	51.4	0.1935	1433	812	M
S1710.Y1.E4.L1	New data (listed in Online Table 1)	I1710	Pass		AG83_6 (Ain-Ghazal, child 1, AG 83 3074 043)	7741-7522 calBCE (8580±60 BP, Poz-81098)	Ain Ghazal (Amman, Sahab)	Jordan	31.988	35.976	petrous	Vienna	33	Boston	robotic	Rohland 2018 (Dabney Buffer, silica beads)	Boston	ds	6.6	partial	Rohland 2015; silica coated magnetic beads and 7x volume PB (Qiagen) for cleanups, Bst2.0 in smaller volume, 100ul total PCR volume, higher primer concentration, SPRI cleanup of PCR	Twist1.44Mv1.2(lowMT)	Rohland 2022	Rohland 2022	HiSeq X10	2x101, 2x7	0.00904596	43.4	0.7793	45.8	0.1525	[0.682, 0.955]	na (<2x)	0.0610496	111750	50	0.2045	1171	678	M
S1710.Y1.E5.L1	New data (listed in Online Table 1)	I1710	Questionable	sexratio=0.329	AG83_6 (Ain-Ghazal, child 1, AG 83 3074 043)	7741-7522 calBCE (8580±60 BP, Poz-81098)	Ain Ghazal (Amman, Sahab)	Jordan	31.988	35.976	petrous	Vienna	33	Boston	robotic	Rohland 2018 (Dabney Buffer, silica beads)	Boston	ds	6.6	partial	Rohland 2015; silica coated magnetic beads and 7x volume PB (Qiagen) for cleanups, Bst2.0 in smaller volume, 100ul total PCR volume, higher primer concentration, SPRI cleanup of PCR	Twist1.44Mv1.2(lowMT)	Rohland 2022	Rohland 2022	HiSeq X10	2x101, 2x7	0.00889334	42.8	0.6469	45.8	0.1965	[0.657, 0.965]	na (<2x)	0.0316528	59025	50.5	0.1935	649	318	M
S1710.Y2.E1.L1	New data (listed in Online Table 1)	I1710	Questionable	sexratio=0.344	AG83_6 (Ain-Ghazal, child 1, AG 83 3074 043)	7741-7522 calBCE (8580±60 BP, Poz-81098)	Ain Ghazal (Amman, Sahab)	Jordan	31.988	35.976	petrous	Vienna	32	Boston	robotic	Rohland 2018 (Dabney Buffer, silica beads)	Boston	ds	6.4	partial	Rohland 2015; silica coated magnetic beads and 7x volume PB (Qiagen) for cleanups, Bst2.0 in smaller volume, 100ul total PCR volume, higher primer concentration, SPRI cleanup of PCR	Twist1.44Mv1.2(lowMT)	Rohland 2022	Rohland 2022	HiSeq X10	2x101, 2x7	0.00936017	43.9	0.6618	44.8	0.149	[0.706, 0.966]	na (<2x)	0.0724389	82751	50.4	0.194	1518	795	M
S1710.Y2.E2.L1	New data (listed in Online Table 1)	I1710	Pass		AG83_6 (Ain-Ghazal, child 1, AG 83 3074 043)	7741-7522 calBCE (8580±60 BP, Poz-81098)	Ain Ghazal (Amman, Sahab)	Jordan	31.988	35.976	petrous	Vienna	32	Boston	robotic	Rohland 2018 (Dabney Buffer, silica beads)	Boston	ds	6.4	partial	Rohland 2015; silica coated magnetic beads and 7x volume PB (Qiagen) for cleanups, Bst2.0 in smaller volume, 100ul total PCR volume, higher primer concentration, SPRI cleanup of PCR	Twist1.44Mv1.2(lowMT)	Rohland 2022	Rohland 2022	HiSeq X10	2x101, 2x7	0.00923351	43.1	0.6946	46	0.1485	[0.498, 0.929]	na (<2x)	0.0826862	94062	49.5	0.1985	1583	855	M
S1710.Y2.E3.L1	New data (listed in Online Table 1)	I1710	Pass		AG83_6 (Ain-Ghazal, child 1, AG 83 3074 043)	7741-7522 calBCE (8580±60 BP, Poz-81098)	Ain Ghazal (Amman, Sahab)	Jordan	31.988	35.976	petrous	Vienna	32	Boston	robotic	Rohland 2018 (Dabney Buffer, silica beads)	Boston	ds	6.4	partial	Rohland 2015; silica coated magnetic beads and 7x volume PB (Qiagen) for cleanups, Bst2.0 in smaller volume, 100ul total PCR volume, higher primer concentration, SPRI cleanup of PCR	Twist1.44Mv1.2(lowMT)	Rohland 2022	Rohland 2022	HiSeq X10	2x101, 2x7	0.0101885	43	0.5422	43.8	0.22	[0.663, 0.984]	na (<2x)	0.0972816	109970	48.8	0.2005	1962	1160	M
S1710.Y2.E4.L1	New data (listed in Online Table 1)	I1710	Pass		AG83_6 (Ain-Ghazal, child 1, AG 83 3074 043)	7741-7522 calBCE (8580±60 BP, Poz-81098)	Ain Ghazal (Amman, Sahab)	Jordan	31.988	35.976	petrous	Vienna	32	Boston	robotic	Rohland 2018 (Dabney Buffer, silica beads)	Boston	ds	6.4	partial	Rohland 2015; silica coated magnetic beads and 7x volume PB (Qiagen) for cleanups, Bst2.0 in smaller volume, 100ul total PCR volume, higher primer concentration, SPRI cleanup of PCR	Twist1.44Mv1.2(lowMT)	Rohland 2022	Rohland 2022	HiSeq X10	2x101, 2x7	0.00936026	43.4	0.5722	44.9	0.2265	[0.452, 0.920]	na (<2x)	0.068302	78460	49.9	0.194	1299	807	M
S1710.Y2.E5.L1	New data (listed in Online Table 1)	I1710	Pass		AG83_6 (Ain-Ghazal, child 1, AG 83 3074 043)	7741-7522 calBCE (8580±60 BP, Poz-81098)	Ain Ghazal (Amman, Sahab)	Jordan	31.988	35.976	petrous	Vienna	32	Boston	robotic	Rohland 2018 (Dabney Buffer, silica beads)	Boston	ds	6.4	partial	Rohland 2015; silica coated magnetic beads and 7x volume PB (Qiagen) for cleanups, Bst2.0 in smaller volume, 100ul total PCR volume, higher primer concentration, SPRI cleanup of PCR	Twist1.44Mv1.2(lowMT)	Rohland 2022	Rohland 2022	HiSeq X10	2x101, 2x7	0.00840578	43.3	0.565	45.4	0.1235	[0.688, 0.971]	na (<2x)	0.0590446	68087	49.8	0.2005	1115	660	M
S8554.Y1.E1.L1	New data (listed in Online Table 1)	I8554	Pass		AG88 3681 027 B 5-88 (Ain-Ghazal)	8400-7500 BCE	Ain Ghazal (Amman, Sahab)	Jordan	31.988	35.976	cochlea	Vienna	35	Boston	robotic	Rohland 2018 (Dabney Buffer, silica beads)	Boston	ds	7	partial	Rohland 2015; silica coated magnetic beads and 7x volume PB (Qiagen) for cleanups, Bst2.0 in smaller volume, 100ul total PCR volume, higher primer concentration, SPRI cleanup of PCR	Twist1.44Mv1.2(extraMT)	Rohland 2022	Rohland 2022	HiSeq X10	2x101, 2x7	0.00186104	39.1	0.05631	40.6	0.8335	[0.110, 0.916]	na (<2x)	0.006602	20247	42.6	0.226	221	124	M
S8554.Y1.E2.L1	New data (listed in Online Table 1)	I8554	Pass		AG88 3681 027 B 5-88 (Ain-Ghazal)	8400-7500 BCE	Ain Ghazal (Amman, Sahab)	Jordan	31.988	35.976	cochlea	Vienna	35	Boston	robotic	Rohland 2018 (Dabney Buffer, silica beads)	Boston	ds	7	partial	Rohland 2015; silica coated magnetic beads and 7x volume PB (Qiagen) for cleanups, Bst2.0 in smaller volume, 100ul total PCR volume, higher primer concentration, SPRI cleanup of PCR	Twist1.44Mv1.2(extraMT)	Rohland 2022	Rohland 2022	HiSeq X10	2x101, 2x7	0.00209858	38.7	0.0612	37.6	0.5415	[0.209, 0.937]	na (<2x)	0.005841	17887	42.7	0.224	171	126	M
S8554.Y1.E3.L1	New data (listed in Online Table 1)	I8554	Questionable	sexratio=0.326	AG88 3681 027 B 5-88 (Ain-Ghazal)	8400-7500 BCE	Ain Ghazal (Amman, Sahab)	Jordan	31.988	35.976	cochlea	Vienna	35	Boston	robotic	Rohland 2018 (Dabney Buffer, silica beads)	Boston	ds	7	partial	Rohland 2015; silica coated magnetic beads and 7x volume PB (Qiagen) for cleanups, Bst2.0 in smaller volume, 100ul total PCR volume, higher primer concentration, SPRI cleanup of PCR	Twist1.44Mv1.2(extraMT)	Rohland 2022	Rohland 2022	HiSeq X10	2x101, 2x7	0.00183769	38.3	0.08842	39.6	0.222	[0.303, 0.993]	na (<2x)	0.006313	19349	43.2	0.2225	217	105	M
S8554.Y1.E5.L1	New data (listed in Online Table 1)	I8554	Pass		AG88 3681 027 B 5-88 (Ain-Ghazal)	8400-7500 BCE	Ain Ghazal (Amman, Sahab)	Jordan	31.988	35.976	cochlea	Vienna	35	Boston	robotic	Rohland 2018 (Dabney Buffer, silica beads)	Boston	ds	7	partial	Rohland 2015; silica coated magnetic beads and 7x volume PB (Qiagen) for cleanups, Bst2.0 in smaller volume, 100ul total PCR volume, higher primer concentration, SPRI cleanup of PCR	Twist1.44Mv1.2(extraMT)	Rohland 2022	Rohland 2022	HiSeq X10	2x101, 2x7	0.00210361	38.6	0.04756	43.8	0	[0.113, 0.919]	na (<2x)	0.005207	15937	42.5	0.235	150	107	M
S8554.Y2.E4.L1	New data (listed in Online Table 1)	I8554	Questionable	sexratio=0.335	AG88 3681 027 B 5-88 (Ain-Ghazal)	8400-7500 BCE	Ain Ghazal (Amman, Sahab)	Jordan	31.988	35.976	cochlea	Vienna	38	Boston	robotic	Rohland 2018 (Dabney Buffer, silica beads)	Boston	ds	7.6	partial	Rohland 2015; silica coated magnetic beads and 7x volume PB (Qiagen) for cleanups, Bst2.0 in smaller volume, 100ul total PCR volume, higher primer concentration, SPRI cleanup of PCR	Twist1.44Mv1.2(extraMT)	Rohland 2022	Rohland 2022	HiSeq X10	2x101, 2x7	0.00176473	38.8	0.0921	54.5	0	[0.377, 0.994]	na (<2x)	0.005234	16052	42.5	0.2175	161	81	M
S8554.Y2.E5.L1	New data (listed in Online Table 1)	I8554	Questionable	sexratio=0.338	AG88 3681 027 B 5-88 (Ain-Ghazal)	8400-7500 BCE	Ain Ghazal (Amman, Sahab)	Jordan	31.988	35.976	cochlea	Vienna	38	Boston	robotic	Rohland 2018 (Dabney Buffer, silica beads)	Boston	ds	7.6	partial	Rohland 2015; silica coated magnetic beads and 7x volume PB (Qiagen) for cleanups, Bst2.0 in smaller volume, 100ul total PCR volume, higher primer concentration, SPRI cleanup of PCR	Twist1.44Mv1.2(extraMT)	Rohland 2022	Rohland 2022	HiSeq X10	2x101, 2x7	0.00170866	38.4	0.07049	41.7	0.0715	[0.050, 0.985]	na (<2x)	0.005225	16036	43.3	0.223	172	88	M
S8554.Y3.E1.L1	New data (listed in Online Table 1)	I8554	Questionable	sexratio=0.341	AG88 3681 027 B 5-88 (Ain-Ghazal)	8400-7500 BCE	Ain Ghazal (Amman, Sahab)	Jordan	31.988	35.976	cochlea	Vienna	36	Boston	robotic	Rohland 2018 (Dabney Buffer, silica beads)	Boston	ds	7.2	partial	Rohland 2015; silica coated magnetic beads and 7x volume PB (Qiagen) for cleanups, Bst2.0 in smaller volume, 100ul total PCR volume, higher primer concentration, SPRI cleanup of PCR	Twist1.44Mv1.2(extraMT)	Rohland 2022	Rohland 2022	HiSeq X10	2x101, 2x7	0.00180883	38.8	0.09385	44.4	0.1625	[0.352, 0.993]	na (<2x)	0.005013	15281	43.2	0.2255	178	92	M
S8554.Y3.E3.L1	New data (listed in Online Table 1)	I8554	Pass		AG88 3681 027 B 5-88 (Ain-Ghazal)	8400-7500 BCE	Ain Ghazal (Amman, Sahab)	Jordan	31.988	35.976	cochlea	Vienna	36	Boston	robotic	Rohland 2018 (Dabney Buffer, silica beads)	Boston	ds	7.2	partial	Rohland 2015; silica coated magnetic beads and 7x volume PB (Qiagen) for cleanups, Bst2.0 in smaller volume, 100ul total PCR volume, higher primer concentration, SPRI cleanup of PCR	Twist1.44Mv1.2(extraMT)	Rohland 2022	Rohland 2022	HiSeq X10	2x101, 2x7	0.00198686	38.8	0.1057	44.9	0.259	[0.305, 0.959]	na (<2x)	0.005992	18278	42.7	0.2215	206	126	M
S8554.Y4.E1.L1	New data (listed in Online Table 1)	I8554	Questionable	sexratio=0.301	AG88 3681 027 B 5-88 (Ain-Ghazal)	8400-7500 BCE	Ain Ghazal (Amman, Sahab)	Jordan	31.988	35.976	cochlea	Vienna	37	Boston	robotic	Rohland 2018 (Dabney Buffer, silica beads)	Boston	ds	7.4	partial	Rohland 2015; silica coated magnetic beads and 7x volume PB (Qiagen) for cleanups, Bst2.0 in smaller volume, 100ul total PCR volume, higher primer concentration, SPRI cleanup of PCR	Twist1.44Mv1.2(extraMT)	Rohland 2022	Rohland 2022	HiSeq X10	2x101, 2x7	0.00178551	38.2	0.0755	52.1	0.1	[0.228, 0.991]	na (<2x)	0.006271	19237	42.5	0.2275	221	95	M
S8554.Y4.E2.L1	New data (listed in Online Table 1)	I8554	Questionable	sexratio=0.347	AG88 3681 027 B 5-88 (Ain-Ghazal)	8400-7500 BCE	Ain Ghazal (Amman, Sahab)	Jordan	31.988	35.976	cochlea	Vienna	37	Boston	robotic	Rohland 2018 (Dabney Buffer, silica beads)	Boston	ds	7.4	partial	Rohland 2015; silica coated magnetic beads and 7x volume PB (Qiagen) for cleanups, Bst2.0 in smaller volume, 100ul total PCR volume, higher primer concentration, SPRI cleanup of PCR	Twist1.44Mv1.2(extraMT)	Rohland 2022	Rohland 2022	HiSeq X10	2x101, 2x7	0.00197106	39.2	0.08015	44.3	0.268	[0.228, 0.945]	na (<2x)	0.006411	19662	42.9	0.2265	224	119	M
S8554.Y4.E3.L1	New data (listed in Online Table 1)	I8554	Pass		AG88 3681 027 B 5-88 (Ain-Ghazal)	8400-7500 BCE	Ain Ghazal (Amman, Sahab)	Jordan	31.988	35.976	cochlea	Vienna	37	Boston	robotic	Rohland 2018 (Dabney Buffer, silica beads)	Boston	ds	7.4	partial	Rohland 2015; silica coated magnetic beads and 7x volume PB (Qiagen) for cleanups, Bst2.0 in smaller volume, 100ul total PCR volume, higher primer concentration, SPRI cleanup of PCR	Twist1.44Mv1.2(extraMT)	Rohland 2022	Rohland 2022	HiSeq X10	2x101, 2x7	0.0018821	39.2	0.09964	41.3	0.5	[0.161, 0.938]	na (<2x)	0.00676	20711	42.8	0.2335	221	136	M
S8554.Y4.E4.L1	New data (listed in Online Table 1)	I8554	Pass		AG88 3681 027 B 5-88 (Ain-Ghazal)	8400-7500 BCE	Ain Ghazal (Amman, Sahab)	Jordan	31.988	35.976	cochlea	Vienna	37	Boston	robotic	Rohland 2018 (Dabney Buffer, silica beads)	Boston	ds	7.4	partial	Rohland 2015; silica coated magnetic beads and 7x volume PB (Qiagen) for cleanups, Bst2.0 in smaller volume, 100ul total PCR volume, higher primer concentration, SPRI cleanup of PCR	Twist1.44Mv1.2(extraMT)	Rohland 2022	Rohland 2022	HiSeq X10	2x101, 2x7	0.00184579	39.4	0.07768	42.9	0.45	[0.022, 0.896]	na (<2x)	0.006738	20622	42.6	0.229	224	129	M
S8554.Y4.E5.L1	New data (listed in Online Table 1)	I8554	Questionable	sexratio=0.336	AG88 3681 027 B 5-88 (Ain-Ghazal)	8400-7500 BCE	Ain Ghazal (Amman, Sahab)	Jordan	31.988	35.976	cochlea	Vienna	37	Boston	robotic	Rohland 2018 (Dabney Buffer, silica beads)	Boston	ds	7.4	partial	Rohland 2015; silica coated magnetic beads and 7x volume PB (Qiagen) for cleanups, Bst2.0 in smaller volume, 100ul total PCR volume, higher primer concentration, SPRI cleanup of PCR	Twist1.44Mv1.2(extraMT)	Rohland 2022	Rohland 2022	HiSeq X10	2x101, 2x7	0.00190059	38	0.1066	55.2	0	[0.557, 0.996]	na (<2x)	0.005294	16286	43.8	0.2205	168	85	M
S8554.Y5.E1.L1	New data (listed in Online Table 1)	I8554	Pass		AG88 3681 027 B 5-88 (Ain-Ghazal)	8400-7500 BCE	Ain Ghazal (Amman, Sahab)	Jordan	31.988	35.976	cochlea	Vienna	37	Boston	robotic	Rohland 2018 (Dabney Buffer, silica beads)	Boston	ds	7.4	partial	Rohland 2015; silica coated magnetic beads and 7x volume PB (Qiagen) for cleanups, Bst2.0 in smaller volume, 100ul total PCR volume, higher primer concentration, SPRI cleanup of PCR	Twist1.44Mv1.2(extraMT)	Rohland 2022	Rohland 2022	HiSeq X10	2x101, 2x7	0.00172811	39.3	0.1102	41.5	0.3525	[0.305, 0.956]	na (<2x)	0.006569	20178	43.1	0.221	230	130	M
S8554.Y5.E3.L1	New data (listed in Online Table 1)	I8554	Questionable	sexratio=0.348	AG88 3681 027 B 5-88 (Ain-Ghazal)	8400-7500 BCE	Ain Ghazal (Amman, Sahab)	Jordan	31.988	35.976	cochlea	Vienna	37	Boston	robotic	Rohland 2018 (Dabney Buffer, silica beads)	Boston	ds	7.4	partial	Rohland 2015; silica coated magnetic beads and 7x volume PB (Qiagen) for cleanups, Bst2.0 in smaller volume, 100ul total PCR volume, higher primer concentration, SPRI cleanup of PCR	Twist1.44Mv1.2(extraMT)	Rohland 2022	Rohland 2022	HiSeq X10	2x101, 2x7	0.00213727	39	0.1334	43.3	0.291	[0.509, 0.996]	na (<2x)	0.00657	20154	43.3	0.2295	232	124	M
S8554.Y5.E4.L1	New data (listed in Online Table 1)	I8554	Pass		AG88 3681 027 B 5-88 (Ain-Ghazal)	8400-7500 BCE	Ain Ghazal (Amman, Sahab)	Jordan	31.988	35.976	cochlea	Vienna	37	Boston	robotic	Rohland 2018 (Dabney Buffer, silica beads)	Boston	ds	7.4	partial	Rohland 2015; silica coated magnetic beads and 7x volume PB (Qiagen) for cleanups, Bst2.0 in smaller volume, 100ul total PCR volume, higher primer concentration, SPRI cleanup of PCR	Twist1.44Mv1.2(extraMT)	Rohland 2022	Rohland 2022	HiSeq X10	2x101, 2x7	0.00263992	39.5		0	0	[nan, nan]	H2a2a1	0.001441	4493	44.4	0.173	47	30	U
S8554.Y5.E5.L1	New data (listed in Online Table 1)	I8554	Pass		AG88 3681 027 B 5-88 (Ain-Ghazal)	8400-7500 BCE	Ain Ghazal (Amman, Sahab)	Jordan	31.988	35.976	cochlea	Vienna	37	Boston	robotic	Rohland 2018 (Dabney Buffer, silica beads)	Boston	ds	7.4	partial	Rohland 2015; silica coated magnetic beads and 7x volume PB (Qiagen) for cleanups, Bst2.0 in smaller volume, 100ul total PCR volume, higher primer concentration, SPRI cleanup of PCR	Twist1.44Mv1.2(extraMT)	Rohland 2022	Rohland 2022	HiSeq X10	2x101, 2x7	0.00193831	40.5	0.007001	38.7	1	[0.025, 0.976]	na (<2x)	0.001808	5626	42.7	0.2155	60	28	U
S8554.Y6.E2.L1	New data (listed in Online Table 1)	I8554	Questionable	sexratio=0.339	AG88 3681 027 B 5-88 (Ain-Ghazal)	8400-7500 BCE	Ain Ghazal (Amman, Sahab)	Jordan	31.988	35.976	cochlea	Vienna	35	Boston	robotic	Rohland 2018 (Dabney Buffer, silica beads)	Boston	ds	7	partial	Rohland 2015; silica coated magnetic beads and 7x volume PB (Qiagen) for cleanups, Bst2.0 in smaller volume, 100ul total PCR volume, higher primer concentration, SPRI cleanup of PCR	Twist1.44Mv1.2(extraMT)	Rohland 2022	Rohland 2022	HiSeq X10	2x101, 2x7	0.00218812	39.3	0.08359	43.3	0.211	[0.050, 0.984]	na (<2x)	0.006954	21284	43	0.237	226	116	M
S8554.Y6.E3.L1	New data (listed in Online Table 1)	I8554	Questionable	sexratio=0.341	AG88 3681 027 B 5-88 (Ain-Ghazal)	8400-7500 BCE	Ain Ghazal (Amman, Sahab)	Jordan	31.988	35.976	cochlea	Vienna	35	Boston	robotic	Rohland 2018 (Dabney Buffer, silica beads)	Boston	ds	7	partial	Rohland 2015; silica coated magnetic beads and 7x volume PB (Qiagen) for cleanups, Bst2.0 in smaller volume, 100ul total PCR volume, higher primer concentration, SPRI cleanup of PCR	Twist1.44Mv1.2(extraMT)	Rohland 2022	Rohland 2022	HiSeq X10	2x101, 2x7	0.0020407	39.8	0.06693	41.1	0.333	[0.281, 0.992]	na (<2x)	0.006032	18481	42.9	0.235	195	101	M
S11500.E1.L1	Negative result (library failed screening)	I11500	Fail	<2500.SNPs	Kumsay (Kyryk Oba) (Kurgan 3, Burial 1)	3000-2900 BCE	Kyirik Oba	Kazakhstan	49.49	58.51	tooth	Boston		Boston	manual	Dabney 2013, Korlevic 2015	Boston	ds		partial	Rohland 2015; silica coated magnetic beads and 7x volume PB (Qiagen) for cleanups, Bst2.0 in smaller volume, 100ul total PCR volume, higher primer concentration, SPRI cleanup of PCR	1240k+	Fu 2013; simultaneous enrichment of ~1.2M SNPs and mtDNA	Fu 2013; simultaneous enrichment of ~1.2M SNPs and mtDNA	NextSeq 500	2x76, 2x7	1.9271e-05	49	0.2153	59.5	0		na (<2x)			58.3	0.0095	12	6	U
S11733.E1.L1	Negative result (library failed screening)	I11733	Fail	<2500.SNPs	Kumsay (Kyryk Oba) (Kurgan 3, Burial 3)	3000-2900 BCE	Kyirik Oba	Kazakhstan	49.49	58.51	cochlea	Boston		Boston	manual	Dabney 2013, Korlevic 2015	Boston	ds		partial	Rohland 2015; silica coated magnetic beads and 7x volume PB (Qiagen) for cleanups, Bst2.0 in smaller volume, 100ul total PCR volume, higher primer concentration, SPRI cleanup of PCR	1240k+	Fu 2013; simultaneous enrichment of ~1.2M SNPs and mtDNA	Fu 2013; simultaneous enrichment of ~1.2M SNPs and mtDNA	NextSeq 500	2x76, 2x7	1.21249e-05	31	0.002414	40	0		na (<2x)			40.3	0.019	0	0	U
S26224.Y1.E1.L1	New data (listed in Online Table 1)	I26224	Pass		(Kumsay (Kyryk-Oba), kurgan 4, burial 5)	3000-2900 BCE	Kumsay (Kyryk-Oba) (Aqtöbe Region, Muğaljar district)	Kazakhstan	49.49	58.51	petrous	Boston	36	Boston	robotic	Rohland 2018 (Dabney Buffer, silica beads)	Boston	ds	7.2	partial	Rohland 2015; silica coated magnetic beads and 7x volume PB (Qiagen) for cleanups, Bst2.0 in smaller volume, 100ul total PCR volume, higher primer concentration, SPRI cleanup of PCR	1240k+v2	Fu 2013; simultaneous enrichment of ~1.2M SNPs and mtDNA	Fu 2013; simultaneous enrichment of ~1.2M SNPs and mtDNA	HiSeq X10	2x101, 2x7	0.0014691	39.5	1.262	43.1	0.321	[0.431, 0.803]	na (<2x)	0.015212	18271	44.4	0.311	563	6	F
S26226.Y1.E1.L1	Negative result (library failed screening)	I26226	Fail	<2500.SNPs	Kumsay (Kyryk Oba) (Kurgan 6, Burial 8)	3000-2900 BCE	Kyirik Oba	Kazakhstan	49.49	58.51	cochlea	Boston	38	Boston	robotic	Rohland 2018 (Dabney Buffer, silica beads)	Boston	ds	7.6	partial	Rohland 2015; silica coated magnetic beads and 7x volume PB (Qiagen) for cleanups, Bst2.0 in smaller volume, 100ul total PCR volume, higher primer concentration, SPRI cleanup of PCR	1240k+v2	Fu 2013; simultaneous enrichment of ~1.2M SNPs and mtDNA	Fu 2013; simultaneous enrichment of ~1.2M SNPs and mtDNA	HiSeq X10	2x101, 2x7	1.92613e-05	43	0.03428	63.1	0	[0.174, 0.989]	na (<2x)	0.00023	278	76	0.019	8	2	U
S26227.Y1.E1.L1	New data (listed in Online Table 1)	I26227	Pass		(Kumsay (Kyryk-Oba), kurgan 6, burial 13)	3000-2900 BCE	Kumsay (Kyryk-Oba) (Aqtöbe Region, Muğaljar district)	Kazakhstan	49.49	58.51	petrous	Boston	37	Boston	robotic	Rohland 2018 (Dabney Buffer, silica beads)	Boston	ds	7.4	partial	Rohland 2015; silica coated magnetic beads and 7x volume PB (Qiagen) for cleanups, Bst2.0 in smaller volume, 100ul total PCR volume, higher primer concentration, SPRI cleanup of PCR	1240k+v2	Fu 2013; simultaneous enrichment of ~1.2M SNPs and mtDNA	Fu 2013; simultaneous enrichment of ~1.2M SNPs and mtDNA	HiSeq X10	2x101, 2x7	0.0175193	47.9	48.15	52.6	0.1385	[0.938, 0.974]	U2e1h	0.229328	237487	54.4	0.172	9135	98	F
S26228.Y1.E1.L1	Negative result (library failed screening)	I26228	Fail	<2500.SNPs	Kumsay (Kyryk Oba) (Kurgan 46, Burial 1)	3000-2900 BCE	Kyirik Oba	Kazakhstan	49.49	58.51	cochlea	Boston	38	Boston	robotic	Rohland 2018 (Dabney Buffer, silica beads)	Boston	ds	7.6	partial	Rohland 2015; silica coated magnetic beads and 7x volume PB (Qiagen) for cleanups, Bst2.0 in smaller volume, 100ul total PCR volume, higher primer concentration, SPRI cleanup of PCR	1240k+v2	Fu 2013; simultaneous enrichment of ~1.2M SNPs and mtDNA	Fu 2013; simultaneous enrichment of ~1.2M SNPs and mtDNA	HiSeq X10	2x101, 2x7	5.65423e-05	43	0.003319	55	0	[nan, nan]	na (<2x)	9.4e-05	106	58.3	0.0155	6	4	U
S26229.Y1.E1.L1	Negative result (library failed screening)	I26229	Fail	<2500.SNPs	Kumsay (Kyryk Oba) (Kurgan 128, Burial 4)	3000-2900 BCE	Kyirik Oba	Kazakhstan	49.49	58.51	cochlea	Boston	38	Boston	robotic	Rohland 2018 (Dabney Buffer, silica beads)	Boston	ds	7.6	partial	Rohland 2015; silica coated magnetic beads and 7x volume PB (Qiagen) for cleanups, Bst2.0 in smaller volume, 100ul total PCR volume, higher primer concentration, SPRI cleanup of PCR	1240k+v2	Fu 2013; simultaneous enrichment of ~1.2M SNPs and mtDNA	Fu 2013; simultaneous enrichment of ~1.2M SNPs and mtDNA	HiSeq X10	2x101, 2x7	6.92397e-05	43.6	0.0691	76.3	0	[0.018, 0.875]	na (<2x)	9.4e-05	112	57.3	0.0155	3	1	U
S26230.Y1.E1.L1	New data (listed in Online Table 1)	I26230	Pass		(Kumsay (Kyryk-Oba), kurgan 134, burial 5)	3000-2900 BCE	Kumsay (Kyryk-Oba) (Aqtöbe Region, Muğaljar district)	Kazakhstan	49.49	58.51	petrous	Boston	38	Boston	robotic	Rohland 2018 (Dabney Buffer, silica beads)	Boston	ds	7.6	partial	Rohland 2015; silica coated magnetic beads and 7x volume PB (Qiagen) for cleanups, Bst2.0 in smaller volume, 100ul total PCR volume, higher primer concentration, SPRI cleanup of PCR	1240k+v2	Fu 2013; simultaneous enrichment of ~1.2M SNPs and mtDNA	Fu 2013; simultaneous enrichment of ~1.2M SNPs and mtDNA	HiSeq X10	2x101, 2x7	0.174456	49.2	97.6	55.2	0.1475	[0.976, 0.991]	U2e1b	2.0897	798048	58.1	0.1535	39170	28477	M
S26231.Y1.E1.L1	New data (listed in Online Table 1)	I26231	Pass		(Kumsay (Kyryk-Oba), kurgan 134, burial 9)	3000-2900 BCE	Kumsay (Kyryk-Oba) (Aqtöbe Region, Muğaljar district)	Kazakhstan	49.49	58.51	petrous	Boston	37	Boston	robotic	Rohland 2018 (Dabney Buffer, silica beads)	Boston	ds	7.4	partial	Rohland 2015; silica coated magnetic beads and 7x volume PB (Qiagen) for cleanups, Bst2.0 in smaller volume, 100ul total PCR volume, higher primer concentration, SPRI cleanup of PCR	1240k+v2	Fu 2013; simultaneous enrichment of ~1.2M SNPs and mtDNA	Fu 2013; simultaneous enrichment of ~1.2M SNPs and mtDNA	HiSeq X10	2x101, 2x7	0.139204	51.7	97.96	58.7	0.152	[0.962, 0.985]	C5c+16234	1.81229	787863	60.6	0.166	34662	24758	M
S26232.Y1.E1.L1	Negative result (library failed screening)	I26232	Fail	<2500.SNPs	Kumsay (Kyryk Oba) (Kurgan 134, Burial 10)	3000-2900 BCE	Kyirik Oba	Kazakhstan	49.49	58.51	cochlea	Boston	38	Boston	robotic	Rohland 2018 (Dabney Buffer, silica beads)	Boston	ds	7.6	partial	Rohland 2015; silica coated magnetic beads and 7x volume PB (Qiagen) for cleanups, Bst2.0 in smaller volume, 100ul total PCR volume, higher primer concentration, SPRI cleanup of PCR	1240k+v2	Fu 2013; simultaneous enrichment of ~1.2M SNPs and mtDNA	Fu 2013; simultaneous enrichment of ~1.2M SNPs and mtDNA	HiSeq X10	2x101, 2x7	3.19356e-05	51.8	0.02945	97.6	0	[0.032, 0.980]	na (<2x)	0.000178	201	71.6	0.0355	4	1	U
S26233.Y1.E1.L1	Negative result (library failed screening)	I26233	Fail	<2500.SNPs	Kumsay (Kyryk Oba) (Kurgan 134, Burial 12 (10) male)	3000-2900 BCE	Kyirik Oba	Kazakhstan	49.49	58.51	cochlea	Boston	37	Boston	robotic	Rohland 2018 (Dabney Buffer, silica beads)	Boston	ds	7.4	partial	Rohland 2015; silica coated magnetic beads and 7x volume PB (Qiagen) for cleanups, Bst2.0 in smaller volume, 100ul total PCR volume, higher primer concentration, SPRI cleanup of PCR	1240k+v2	Fu 2013; simultaneous enrichment of ~1.2M SNPs and mtDNA	Fu 2013; simultaneous enrichment of ~1.2M SNPs and mtDNA	HiSeq X10	2x101, 2x7	4.8621e-05	31.4	0.03404	70.5	0	[0.029, 0.978]	na (<2x)	0.000105	126	53.7	0.0365	2	2	U
S26234.Y1.E1.L1	Negative result (library failed screening)	I26234	Fail	<2500.SNPs	Kumsay (Kyryk Oba) (Kurgan 139, Burial 1)	3000-2900 BCE	Kyirik Oba	Kazakhstan	49.49	58.51	cochlea	Boston	37	Boston	robotic	Rohland 2018 (Dabney Buffer, silica beads)	Boston	ds	7.4	partial	Rohland 2015; silica coated magnetic beads and 7x volume PB (Qiagen) for cleanups, Bst2.0 in smaller volume, 100ul total PCR volume, higher primer concentration, SPRI cleanup of PCR	1240k+v2	Fu 2013; simultaneous enrichment of ~1.2M SNPs and mtDNA	Fu 2013; simultaneous enrichment of ~1.2M SNPs and mtDNA	HiSeq X10	2x101, 2x7	0.000100723	39.9	0.05184	78.1	0	[0.432, 0.994]	na (<2x)	0.000311	372	62	0.0155	23	2	U
S26235.Y1.E1.L1	New data (listed in Online Table 1)	I26235	Pass		(Kumsay (Kyryk-Oba), kurgan 158, burial 4)	3000-2900 BCE	Kumsay (Kyryk-Oba) (Aqtöbe Region, Muğaljar district)	Kazakhstan	49.49	58.51	petrous	Boston	38	Boston	robotic	Rohland 2018 (Dabney Buffer, silica beads)	Boston	ds	7.6	partial	Rohland 2015; silica coated magnetic beads and 7x volume PB (Qiagen) for cleanups, Bst2.0 in smaller volume, 100ul total PCR volume, higher primer concentration, SPRI cleanup of PCR	1240k+v2	Fu 2013; simultaneous enrichment of ~1.2M SNPs and mtDNA	Fu 2013; simultaneous enrichment of ~1.2M SNPs and mtDNA	HiSeq X10	2x101, 2x7	0.437943	50.1	125.6	57.1	0.1805	[0.993, 1.000]	H6a1b	2.91739	811233	57.7	0.187	104896	1544	F
S26236.Y1.E1.L1	Negative result (library failed screening)	I26236	Fail	<2500.SNPs	Kumsay (Kyryk Oba) (Kurgan 158, Burial 7)	3000-2900 BCE	Kyirik Oba	Kazakhstan	49.49	58.51	cochlea	Boston	36	Boston	robotic	Rohland 2018 (Dabney Buffer, silica beads)	Boston	ds	7.2	partial	Rohland 2015; silica coated magnetic beads and 7x volume PB (Qiagen) for cleanups, Bst2.0 in smaller volume, 100ul total PCR volume, higher primer concentration, SPRI cleanup of PCR	1240k+v2	Fu 2013; simultaneous enrichment of ~1.2M SNPs and mtDNA	Fu 2013; simultaneous enrichment of ~1.2M SNPs and mtDNA	HiSeq X10	2x101, 2x7	0.000208397	43.6	0.1369	48.3	0.2115	[0.170, 0.878]	na (<2x)	0.000786	960	47.7	0.234	25	14	U
S26237.Y1.E1.L1	Negative result (library failed screening)	I26237	Fail	<2500.SNPs	Kumsay (Kyryk Oba) (Kurgan 158, Burial 8)	3000-2900 BCE	Kyirik Oba	Kazakhstan	49.49	58.51	cochlea	Boston	38	Boston	robotic	Rohland 2018 (Dabney Buffer, silica beads)	Boston	ds	7.6	partial	Rohland 2015; silica coated magnetic beads and 7x volume PB (Qiagen) for cleanups, Bst2.0 in smaller volume, 100ul total PCR volume, higher primer concentration, SPRI cleanup of PCR	1240k+v2	Fu 2013; simultaneous enrichment of ~1.2M SNPs and mtDNA	Fu 2013; simultaneous enrichment of ~1.2M SNPs and mtDNA	HiSeq X10	2x101, 2x7	0.000166321	42.3	0.06162	44.4	0.3165	[0.065, 0.988]	na (<2x)	0.000503	615	49.1	0.163	16	4	U
S26238.Y1.E1.L1	Negative result (library failed screening)	I26238	Fail	<2500.SNPs	Kumsay (Kyryk Oba) (Kurgan 158, Burial 9, male)	3000-2900 BCE	Kyirik Oba	Kazakhstan	49.49	58.51	cochlea	Boston	38	Boston	robotic	Rohland 2018 (Dabney Buffer, silica beads)	Boston	ds	7.6	partial	Rohland 2015; silica coated magnetic beads and 7x volume PB (Qiagen) for cleanups, Bst2.0 in smaller volume, 100ul total PCR volume, higher primer concentration, SPRI cleanup of PCR	1240k+v2	Fu 2013; simultaneous enrichment of ~1.2M SNPs and mtDNA	Fu 2013; simultaneous enrichment of ~1.2M SNPs and mtDNA	HiSeq X10	2x101, 2x7	0.000270834	56.5	0.04074	75	0	[0.031, 0.980]	na (<2x)	0.000291	339	64.8	0.0225	3	0	U
S26239.Y1.E1.L1	Negative result (library failed screening)	I26239	Fail	<2500.SNPs	Kumsay (Kyryk Oba) (Kurgan 158, Burial 11)	3000-2900 BCE	Kyirik Oba	Kazakhstan	49.49	58.51	cochlea	Boston	38	Boston	robotic	Rohland 2018 (Dabney Buffer, silica beads)	Boston	ds	7.6	partial	Rohland 2015; silica coated magnetic beads and 7x volume PB (Qiagen) for cleanups, Bst2.0 in smaller volume, 100ul total PCR volume, higher primer concentration, SPRI cleanup of PCR	1240k+v2	Fu 2013; simultaneous enrichment of ~1.2M SNPs and mtDNA	Fu 2013; simultaneous enrichment of ~1.2M SNPs and mtDNA	HiSeq X10	2x101, 2x7	0.000128375	39.4	0.09228	76.5	0.1665	[0.205, 0.990]	na (<2x)	0.000271	324	58	0.0675	8	1	U
S26288.Y1.E1.L1	Negative result (library failed screening)	I26288	Fail	<2500.SNPs	Kumsay (Kyryk Oba) (Kurgan 4, Burial 6)	3000-2900 BCE	Kyirik Oba	Kazakhstan	49.49	58.51	cochlea	Boston	36	Boston	robotic	Rohland 2018 (Dabney Buffer, silica beads)	Boston	ds	7.2	partial	Rohland 2015; silica coated magnetic beads and 7x volume PB (Qiagen) for cleanups, Bst2.0 in smaller volume, 100ul total PCR volume, higher primer concentration, SPRI cleanup of PCR	1240k+v2	Fu 2013; simultaneous enrichment of ~1.2M SNPs and mtDNA	Fu 2013; simultaneous enrichment of ~1.2M SNPs and mtDNA	HiSeq X10	2x101, 2x7	0.000172422	61.5	0.04937	62.9	0	[0.180, 0.989]	na (<2x)	0.000195	215	78.1	0.014	10	0	U
S26289.Y1.E1.L1	New data (listed in Online Table 1)	I26289	Pass		(Kumsay (Kyryk-Oba), kurgan 6, burial 3)	3000-2900 BCE	Kumsay (Kyryk-Oba) (Aqtöbe Region, Muğaljar district)	Kazakhstan	49.49	58.51	petrous	Boston	37	Boston	robotic	Rohland 2018 (Dabney Buffer, silica beads)	Boston	ds	7.4	partial	Rohland 2015; silica coated magnetic beads and 7x volume PB (Qiagen) for cleanups, Bst2.0 in smaller volume, 100ul total PCR volume, higher primer concentration, SPRI cleanup of PCR	1240k+v2	Fu 2013; simultaneous enrichment of ~1.2M SNPs and mtDNA	Fu 2013; simultaneous enrichment of ~1.2M SNPs and mtDNA	HiSeq X10	2x101, 2x7	0.000319616	39.6	0.6842	41.1	0.2475	[0.428, 0.866]	na (<2x)	0.004421	5377	44.6	0.223	202	2	F
S26290.Y1.E1.L1	Negative result (library failed screening)	I26290	Fail	<2500.SNPs	Kumsay (Kyryk Oba) (Kurgan 6, Burial 4)	3000-2900 BCE	Kyirik Oba	Kazakhstan	49.49	58.51	cochlea	Boston	37	Boston	robotic	Rohland 2018 (Dabney Buffer, silica beads)	Boston	ds	7.4	partial	Rohland 2015; silica coated magnetic beads and 7x volume PB (Qiagen) for cleanups, Bst2.0 in smaller volume, 100ul total PCR volume, higher primer concentration, SPRI cleanup of PCR	1240k+v2	Fu 2013; simultaneous enrichment of ~1.2M SNPs and mtDNA	Fu 2013; simultaneous enrichment of ~1.2M SNPs and mtDNA	HiSeq X10	2x101, 2x7	5.07571e-05	44	0.07973	41.3	0.375	[0.038, 0.982]	na (<2x)	0.000716	868	61.2	0.1215	27	2	U
S26291.Y1.E1.L1	Negative result (library failed screening)	I26291	Fail	<2500.SNPs	Kumsay (Kyryk Oba) (Kurgan 45, Burial 1)	3000-2900 BCE	Kyirik Oba	Kazakhstan	49.49	58.51	cochlea	Boston	39	Boston	robotic	Rohland 2018 (Dabney Buffer, silica beads)	Boston	ds	7.8	partial	Rohland 2015; silica coated magnetic beads and 7x volume PB (Qiagen) for cleanups, Bst2.0 in smaller volume, 100ul total PCR volume, higher primer concentration, SPRI cleanup of PCR	1240k+v2	Fu 2013; simultaneous enrichment of ~1.2M SNPs and mtDNA	Fu 2013; simultaneous enrichment of ~1.2M SNPs and mtDNA	HiSeq X10	2x101, 2x7	6.39111e-05	72.5	0.1415	69	0	[0.336, 0.957]	na (<2x)	0.000294	356	64.1	0.063	10	3	U
S26302.Y1.E1.L1	New data (listed in Online Table 1)	I26302	Pass		(Kumsay (Kyryk-Oba), kurgan 128, burial 3)	3000-2900 BCE	Kumsay (Kyryk-Oba) (Aqtöbe Region, Muğaljar district)	Kazakhstan	49.49	58.51	tooth	Boston	37	Boston	robotic	Rohland 2018 (Dabney Buffer, silica beads)	Boston	ds	7.4	partial	Rohland 2015; silica coated magnetic beads and 7x volume PB (Qiagen) for cleanups, Bst2.0 in smaller volume, 100ul total PCR volume, higher primer concentration, SPRI cleanup of PCR	1240k+v2	Fu 2013; simultaneous enrichment of ~1.2M SNPs and mtDNA	Fu 2013; simultaneous enrichment of ~1.2M SNPs and mtDNA	HiSeq X10	2x101, 2x7	0.0359041	41.9	34.59	46.7	0.171	[0.963, 0.989]	W	0.383247	352914	47.5	0.1745	8139	5664	M
S26303.Y1.E1.L1	New data (listed in Online Table 1)	I26303	Pass		(Kumsay (Kyryk-Oba), kurgan 134, burial 6)	3000-2900 BCE	Kumsay (Kyryk-Oba) (Aqtöbe Region, Muğaljar district)	Kazakhstan	49.49	58.51	tooth	Boston	38	Boston	robotic	Rohland 2018 (Dabney Buffer, silica beads)	Boston	ds	7.6	partial	Rohland 2015; silica coated magnetic beads and 7x volume PB (Qiagen) for cleanups, Bst2.0 in smaller volume, 100ul total PCR volume, higher primer concentration, SPRI cleanup of PCR	1240k+v2	Fu 2013; simultaneous enrichment of ~1.2M SNPs and mtDNA	Fu 2013; simultaneous enrichment of ~1.2M SNPs and mtDNA	HiSeq X10	2x101, 2x7	0.0122557	51.9	127.5	55.5	0.094	[0.997, 1.000]	U2e1b	0.418554	373840	63.3	0.1	8704	5735	M
S26304.Y1.E2.L1	New data (listed in Online Table 1)	I26304	Pass		(Kumsay (Kyryk-Oba), kurgan 134, burial 8)	3000-2900 BCE	Kumsay (Kyryk-Oba) (Aqtöbe Region, Muğaljar district)	Kazakhstan	49.49	58.51	tooth	Boston	39	Boston	robotic	Rohland 2018 (Dabney Buffer, silica beads)	Boston	ds	7.8	partial	Rohland 2015; silica coated magnetic beads and 7x volume PB (Qiagen) for cleanups, Bst2.0 in smaller volume, 100ul total PCR volume, higher primer concentration, SPRI cleanup of PCR	Twist1.44Mv1.2(lowMT)	Rohland 2022	Rohland 2022	HiSeq X10	2x101, 2x7	0.0012658	47.3	0.5807	50.4	0.1835	[0.475, 0.947]	na (<2x)	0.027998	33888	55.8	0.1145	1128	6	F
S26305.Y1.E1.L1	Negative result (library failed screening)	I26305	Fail	<2500.SNPs	Kumsay (Kyryk Oba) (Kurgan 156, Burial 2)	3000-2900 BCE	Kyirik Oba	Kazakhstan	49.49	58.51	tooth	Boston	29	Boston	robotic	Rohland 2018 (Dabney Buffer, silica beads)	Boston	ds	5.8	partial	Rohland 2015; silica coated magnetic beads and 7x volume PB (Qiagen) for cleanups, Bst2.0 in smaller volume, 100ul total PCR volume, higher primer concentration, SPRI cleanup of PCR	1240k+v2	Fu 2013; simultaneous enrichment of ~1.2M SNPs and mtDNA	Fu 2013; simultaneous enrichment of ~1.2M SNPs and mtDNA	HiSeq X10	2x101, 2x7	8.32133e-05	40.2	0.01823	50.3	0	[0.171, 0.989]	na (<2x)	0.00045453	370	65.9	0.0185	19	2	U
S4627.E1.L1	New data (listed in Online Table 1)	I4627	Pass		ZVEJ26	4311-3978 calBCE (5280±55 BP, Ua-3639)	Zvejnieki	Latvia	56.2833	25.1333	cochlea	Vienna		Boston	manual	Dabney 2013, Korlevic 2015	Boston	ds		partial	Rohland 2015; universal adapters used for ligation, double indices attached at PCR stage	Twist1.44M_v1.3	Rohland 2022	Rohland 2022	NovaSeq	2x101, 2x7			178.5	52.6	0.105	[0.967, 0.985]	U4a1	1.89535	1812027	58.5	0.11	62759	43033	M
S4628.E1.L1	New data (listed in Online Table 1)	I4628	Pass		ZVEJ27	5304-4848 calBCE (6145±80 BP, Ua-19883)	Zvejnieki	Latvia	56.2833	25.1333	cochlea	Vienna		Boston	manual	Dabney 2013, Korlevic 2015	Boston	ds		partial	Rohland 2015; universal adapters used for ligation, double indices attached at PCR stage	Twist1.44M_v1.3	Rohland 2022	Rohland 2022	NovaSeq	2x101, 2x7			614.8	51.3	0.0745	[0.975, 0.993]	U5a2d	5.01818	2021199	58.6	0.0685	148490	105044	M
S10172.E1.L1	Negative result (library failed screening)	I10172	Fail	<2500.SNPs	CRIV_T9G6	3500-2300 BCE	Crihana-Veche (Cahul District)	Moldova	45.8458	28.1947	cochlea	Vienna		Boston	manual	Dabney 2013, Korlevic 2015	Boston	ds		partial	Rohland 2015; silica coated magnetic beads and 7x volume PB (Qiagen) for cleanups, Bst2.0 in smaller volume, 100ul total PCR volume, higher primer concentration, SPRI cleanup of PCR	1240k+	Fu 2013; simultaneous enrichment of ~1.2M SNPs and mtDNA	Fu 2013; simultaneous enrichment of ~1.2M SNPs and mtDNA	NextSeq 500	2x76, 2x7	0.016	21						0.000609		22	0.018	16	3	Not Assigned
S10173.E1.L1	Negative result (library failed screening)	I10173	Fail	<2500.SNPs	CRIV_T9G8	3500-2300 BCE	Crihana-Veche (Cahul District)	Moldova	45.8458	28.1947	tooth	Vienna		Boston	manual	Dabney 2013, Korlevic 2015	Boston	ds		partial	Rohland 2015; silica coated magnetic beads and 7x volume PB (Qiagen) for cleanups, Bst2.0 in smaller volume, 100ul total PCR volume, higher primer concentration, SPRI cleanup of PCR	1240k+	Fu 2013; simultaneous enrichment of ~1.2M SNPs and mtDNA	Fu 2013; simultaneous enrichment of ~1.2M SNPs and mtDNA	NextSeq 500	2x76, 2x7	0.0056	21						0.000206		22	0.012	4	6	M
S10174.E1.L1	New data (listed in Online Table 1)	I10174	Pass		CRIV_T9G9 (Crihana-Veche, kurgan 9, burial 9)	2848-2494 calBCE (4075±25 BP, PSUAMS-11047)	Crihana-Veche (Cahul District)	Moldova	45.8458	28.1947	tooth	Vienna		Boston	manual	Dabney 2013, Korlevic 2015	Boston	ds		partial	Rohland 2015; silica coated magnetic beads and 7x volume PB (Qiagen) for cleanups, Bst2.0 in smaller volume, 100ul total PCR volume, higher primer concentration, SPRI cleanup of PCR	1240k+	Fu 2013; simultaneous enrichment of ~1.2M SNPs and mtDNA	Fu 2013; simultaneous enrichment of ~1.2M SNPs and mtDNA	NextSeq 500	2x76, 2x7	0.017	27						0.032228	37641	41	0.079	707	532	M
S10175.E1.L1	Negative result (library failed screening)	I10175	Fail	<2500.SNPs	CRIV_T9G10	4500-3500 BCE	Crihana-Veche (Cahul District)	Moldova	45.8458	28.1947	cochlea	Vienna		Boston	manual	Dabney 2013, Korlevic 2015	Boston	ds		partial	Rohland 2015; silica coated magnetic beads and 7x volume PB (Qiagen) for cleanups, Bst2.0 in smaller volume, 100ul total PCR volume, higher primer concentration, SPRI cleanup of PCR	1240k+	Fu 2013; simultaneous enrichment of ~1.2M SNPs and mtDNA	Fu 2013; simultaneous enrichment of ~1.2M SNPs and mtDNA	NextSeq 500	2x76, 2x7	0.0066	21						0.000322		23	0.013	9	3	M
S10176.E1.L1	Negative result (library failed screening)	I10176	Fail	<2500.SNPs	CRIV_T9G17B	3500-2300 BCE	Crihana-Veche (Cahul District)	Moldova	45.8458	28.1947	cochlea	Vienna		Boston	manual	Dabney 2013, Korlevic 2015	Boston	ds		partial	Rohland 2015; silica coated magnetic beads and 7x volume PB (Qiagen) for cleanups, Bst2.0 in smaller volume, 100ul total PCR volume, higher primer concentration, SPRI cleanup of PCR	1240k+	Fu 2013; simultaneous enrichment of ~1.2M SNPs and mtDNA	Fu 2013; simultaneous enrichment of ~1.2M SNPs and mtDNA	NextSeq 500	2x76, 2x7	0.01	21						0.000169		22	0.009	10	2	Not Assigned
S10199.E1.L1	Negative result (library failed screening)	I10199	Fail	damage=0.011, mtcontam=0.973, ancestry.outlier	CRIV_T9G19	3500-2300 BCE	Crihana-Veche (Cahul District)	Moldova	45.8458	28.1947	tooth	Vienna		Boston	manual	Dabney 2013, Korlevic 2015	Boston	ds		partial	Rohland 2015; silica coated magnetic beads and 7x volume PB (Qiagen) for cleanups, Bst2.0 in smaller volume, 100ul total PCR volume, higher primer concentration, SPRI cleanup of PCR	1240k	Maricic 2010; separate enrichment for mtDNA	Fu 2013; 390k and 840k targets combined into a single capture	NextSeq 500	2x76, 2x7	0.0132	21	5.8	53	0.014	[0.933,0.999]	H2a	0.017358	20310	44	0.011	736	14	F
S10200.E1.L1	Negative result (library failed screening)	I10200	Fail	screening spike complexity < 0.005	CRIV_T9G20	3500-2300 BCE	Crihana-Veche (Cahul District)	Moldova	45.8458	28.1947	tooth	Vienna		Boston	manual	Dabney 2013, Korlevic 2015	Boston	ds		partial	Rohland 2015; silica coated magnetic beads and 7x volume PB (Qiagen) for cleanups, Bst2.0 in smaller volume, 100ul total PCR volume, higher primer concentration, SPRI cleanup of PCR		Maricic 2010; separate enrichment for mtDNA				0.0218	21	0.0854	28	0.364		na (<2x)	0	0	0	0	0	0
S10201.E1.L1	Negative result (library failed screening)	I10201	Fail	screening spike complexity < 0.005	CRIV_T9G21	3500-2300 BCE	Crihana-Veche (Cahul District)	Moldova	45.8458	28.1947	cochlea	Vienna		Boston	manual	Dabney 2013, Korlevic 2015	Boston	ds		partial	Rohland 2015; silica coated magnetic beads and 7x volume PB (Qiagen) for cleanups, Bst2.0 in smaller volume, 100ul total PCR volume, higher primer concentration, SPRI cleanup of PCR		Maricic 2010; separate enrichment for mtDNA				0.0128	21	0.0287	28	0		na (<2x)	0	0	0	0	0	0
S10202.E1.L1	Negative result (library failed screening)	I10202	Fail	screening spike complexity < 0.005	CRIV_T12G1	3500-2300 BCE	Crihana-Veche (Cahul District)	Moldova	45.8458	28.1947	cochlea	Vienna		Boston	manual	Dabney 2013, Korlevic 2015	Boston	ds		partial	Rohland 2015; silica coated magnetic beads and 7x volume PB (Qiagen) for cleanups, Bst2.0 in smaller volume, 100ul total PCR volume, higher primer concentration, SPRI cleanup of PCR		Maricic 2010; separate enrichment for mtDNA				0.0227	21	0.0335	26	0.357		na (<2x)	0	0	0	0	0	0
S10203.E1.L1	Negative result (library failed screening)	I10203	Fail	screening spike complexity < 0.005	CRIV_T12G3	3500-2300 BCE	Crihana-Veche (Cahul District)	Moldova	45.8458	28.1947	long bone	Vienna		Boston	manual	Dabney 2013, Korlevic 2015	Boston	ds		partial	Rohland 2015; silica coated magnetic beads and 7x volume PB (Qiagen) for cleanups, Bst2.0 in smaller volume, 100ul total PCR volume, higher primer concentration, SPRI cleanup of PCR		Maricic 2010; separate enrichment for mtDNA				0.0153	21	0.0722	33	0.088		na (<2x)	0	0	0	0	0	0
S10204.E1.L1	Negative result (library failed screening)	I10204	Fail	screening spike complexity < 0.005	CRIV_T12G8	3500-2300 BCE	Crihana-Veche (Cahul District)	Moldova	45.8458	28.1947	cochlea	Vienna		Boston	manual	Dabney 2013, Korlevic 2015	Boston	ds		partial	Rohland 2015; silica coated magnetic beads and 7x volume PB (Qiagen) for cleanups, Bst2.0 in smaller volume, 100ul total PCR volume, higher primer concentration, SPRI cleanup of PCR		Maricic 2010; separate enrichment for mtDNA				0.0292	21	0.0342	20	0		na (<2x)	0	0	0	0	0	0
S10205.E1.L1	Negative result (library failed screening)	I10205	Fail	screening spike complexity < 0.005	CRIV_T12G9	3500-2300 BCE	Crihana-Veche (Cahul District)	Moldova	45.8458	28.1947	cochlea	Vienna		Boston	manual	Dabney 2013, Korlevic 2015	Boston	ds		partial	Rohland 2015; silica coated magnetic beads and 7x volume PB (Qiagen) for cleanups, Bst2.0 in smaller volume, 100ul total PCR volume, higher primer concentration, SPRI cleanup of PCR		Maricic 2010; separate enrichment for mtDNA				0.0203	21	0.0235	21	0		na (<2x)	0	0	0	0	0	0
S10206.E1.L1	New data (listed in Online Table 1)	I10206	Pass		CRIV_T12G10 (Crihana-Veche, kurgan 12, burial 10)	2900-2500 BCE	Crihana-Veche (Cahul District)	Moldova	45.8458	28.1947	tooth; tooth; tooth; tooth; tooth	Vienna		Boston	manual	Dabney 2013, Korlevic 2015	Boston	ds		partial	Rohland 2015; silica coated magnetic beads and 7x volume PB (Qiagen) for cleanups, Bst2.0 in smaller volume, 100ul total PCR volume, higher primer concentration, SPRI cleanup of PCR	1240k	Maricic 2010; separate enrichment for mtDNA	Fu 2013; 390k and 840k targets combined into a single capture	NextSeq 500	2x76, 2x7	0.0352	25	37.8	38	0.188	[0.985,0.997]	U4b3	0.153316	164978	45	0.115	3409	2472	M
S10206.E1.L2	New data (listed in Online Table 1)	I10206	Pass		CRIV_T12G10 (Crihana-Veche, kurgan 12, burial 10)	2900-2500 BCE	Crihana-Veche (Cahul District)	Moldova	45.8458	28.1947	tooth; tooth; tooth; tooth; tooth	Vienna		Boston	manual	Dabney 2013, Korlevic 2015	Boston	ss		partial	Gansauge 2020	1240k+v2	Fu 2013; simultaneous enrichment of ~1.2M SNPs and mtDNA	Fu 2013; simultaneous enrichment of ~1.2M SNPs and mtDNA	HiSeq X10	2x101, 2x8			5.52	47.1	0.163	[0.897, 0.980]	U4b	0.0233288	26973	52.2	0.147	486	374	M
S10206.E1.L3	New data (listed in Online Table 1)	I10206	Pass		CRIV_T12G10 (Crihana-Veche, kurgan 12, burial 10)	2900-2500 BCE	Crihana-Veche (Cahul District)	Moldova	45.8458	28.1947	tooth; tooth; tooth; tooth; tooth	Vienna		Boston	manual	Dabney 2013, Korlevic 2015	Boston	ss		partial	Gansauge 2020	1240k+v2	Fu 2013; simultaneous enrichment of ~1.2M SNPs and mtDNA	Fu 2013; simultaneous enrichment of ~1.2M SNPs and mtDNA	HiSeq X10	2x101, 2x8			5.38	48	0.164	[0.860, 0.963]	U4b	0.0238137	27227	52.9	0.158	519	349	M
S10206.E1.L4	New data (listed in Online Table 1)	I10206	Pass		CRIV_T12G10 (Crihana-Veche, kurgan 12, burial 10)	2900-2500 BCE	Crihana-Veche (Cahul District)	Moldova	45.8458	28.1947	tooth; tooth; tooth; tooth; tooth	Vienna		Boston	manual	Dabney 2013, Korlevic 2015	Boston	ss		partial	Gansauge 2020	1240k+v2	Fu 2013; simultaneous enrichment of ~1.2M SNPs and mtDNA	Fu 2013; simultaneous enrichment of ~1.2M SNPs and mtDNA	HiSeq X10	2x101, 2x8			5.379	46.9	0.176	[0.873, 0.971]	U4b3	0.0233722	27061	52.9	0.153	550	389	M
S10206.E1.L5	New data (listed in Online Table 1)	I10206	Pass		CRIV_T12G10 (Crihana-Veche, kurgan 12, burial 10)	2900-2500 BCE	Crihana-Veche (Cahul District)	Moldova	45.8458	28.1947	tooth; tooth; tooth; tooth; tooth	Vienna		Boston	manual	Dabney 2013, Korlevic 2015	Boston	ss		partial	Gansauge 2020	1240k+v2	Fu 2013; simultaneous enrichment of ~1.2M SNPs and mtDNA	Fu 2013; simultaneous enrichment of ~1.2M SNPs and mtDNA	HiSeq X10	2x101, 2x8			5.506	47.4	0.18	[0.892, 0.977]	U4b	0.0237538	27349	52.7	0.15	564	339	M
S10207.E1.L1	Negative result (library failed screening)	I10207	Fail	screening spike complexity < 0.005	CRIV_T12G16	3500-2300 BCE	Crihana-Veche (Cahul District)	Moldova	45.8458	28.1947	cochlea	Vienna		Boston	manual	Dabney 2013, Korlevic 2015	Boston	ds		partial	Rohland 2015; silica coated magnetic beads and 7x volume PB (Qiagen) for cleanups, Bst2.0 in smaller volume, 100ul total PCR volume, higher primer concentration, SPRI cleanup of PCR		Maricic 2010; separate enrichment for mtDNA				0.0185	21	0.0175	18	0		na (<2x)	0	0	0	0	0	0
S10208.E1.L1	New data (listed in Online Table 1)	I10208	Pass		CRIV_T12G19 (Crihana-Veche, kurgan 12, burial 19)	2900-2500 BCE	Crihana-Veche (Cahul District)	Moldova	45.8458	28.1947	petrous	Vienna		Boston	manual	Dabney 2013, Korlevic 2015	Boston	ds		partial	Rohland 2015; silica coated magnetic beads and 7x volume PB (Qiagen) for cleanups, Bst2.0 in smaller volume, 100ul total PCR volume, higher primer concentration, SPRI cleanup of PCR	1240k	Maricic 2010; separate enrichment for mtDNA	Fu 2013; 390k and 840k targets combined into a single capture	NextSeq 500	2x76, 2x7	0.0898	31	81.2	35	0.234	[0.985,0.997]	H2a2a	0.158665	163152	38	0.163	3227	2500	M
S10208.E1.L2	New data (listed in Online Table 1)	I10208	Pass		CRIV_T12G19 (Crihana-Veche, kurgan 12, burial 19)	2900-2500 BCE	Crihana-Veche (Cahul District)	Moldova	45.8458	28.1947	petrous	Vienna		Boston	manual	Dabney 2013, Korlevic 2015	Boston	ss		partial	Gansauge 2020	1240k+v2	Fu 2013; simultaneous enrichment of ~1.2M SNPs and mtDNA	Fu 2013; simultaneous enrichment of ~1.2M SNPs and mtDNA	HiSeq X10	2x101, 2x8			9.689	40.4	0.192	[0.880, 0.960]	H47a	0.0386698	44321	40	0.222	775	583	M
S10208.E1.L3	New data (listed in Online Table 1)	I10208	Pass		CRIV_T12G19 (Crihana-Veche, kurgan 12, burial 19)	2900-2500 BCE	Crihana-Veche (Cahul District)	Moldova	45.8458	28.1947	petrous	Vienna		Boston	manual	Dabney 2013, Korlevic 2015	Boston	ss		partial	Gansauge 2020	1240k+v2	Fu 2013; simultaneous enrichment of ~1.2M SNPs and mtDNA	Fu 2013; simultaneous enrichment of ~1.2M SNPs and mtDNA	HiSeq X10	2x101, 2x8			12.79	40	0.198	[0.940, 0.987]	H47	0.0492396	55883	39.6	0.225	988	684	M
S10208.E1.L4	New data (listed in Online Table 1)	I10208	Pass		CRIV_T12G19 (Crihana-Veche, kurgan 12, burial 19)	2900-2500 BCE	Crihana-Veche (Cahul District)	Moldova	45.8458	28.1947	petrous	Vienna		Boston	manual	Dabney 2013, Korlevic 2015	Boston	ss		partial	Gansauge 2020	1240k+v2	Fu 2013; simultaneous enrichment of ~1.2M SNPs and mtDNA	Fu 2013; simultaneous enrichment of ~1.2M SNPs and mtDNA	HiSeq X10	2x101, 2x8			8.143	40.6	0.207	[0.912, 0.980]	H47a	0.0312896	36117	40.5	0.234	629	471	M
S10208.E1.L5	New data (listed in Online Table 1)	I10208	Pass		CRIV_T12G19 (Crihana-Veche, kurgan 12, burial 19)	2900-2500 BCE	Crihana-Veche (Cahul District)	Moldova	45.8458	28.1947	petrous	Vienna		Boston	manual	Dabney 2013, Korlevic 2015	Boston	ss		partial	Gansauge 2020	1240k+v2	Fu 2013; simultaneous enrichment of ~1.2M SNPs and mtDNA	Fu 2013; simultaneous enrichment of ~1.2M SNPs and mtDNA	HiSeq X10	2x101, 2x8			7.785	40.7	0.22	[0.875, 0.967]	H	0.0309628	35692	40.4	0.24	686	400	M
S10208.E1.L6	New data (listed in Online Table 1)	I10208	Fail	<2500.SNPs	CRIV_T12G19 (Crihana-Veche, kurgan 12, burial 19)	2900-2500 BCE	Crihana-Veche (Cahul District)	Moldova	45.8458	28.1947	petrous	Vienna		Boston	manual	Dabney 2013, Korlevic 2015	Boston	ds		partial	Rohland 2015; silica coated magnetic beads and 7x volume PB (Qiagen) for cleanups, Bst2.0 in smaller volume, 100ul total PCR volume, higher primer concentration, SPRI cleanup of PCR	Twist1.44Mv1.2(lowMT)	Rohland 2022	Rohland 2022	HiSeq X10	2x101, 2x7	0.0378989	37.7	1.652	39.1	0.2515	[0.519, 0.827]	na (<2x)	0.469996		41.1	0.2695	9597	5936	M
S10208.E1.L7	New data (listed in Online Table 1)	I10208	Pass		CRIV_T12G19 (Crihana-Veche, kurgan 12, burial 19)	2900-2500 BCE	Crihana-Veche (Cahul District)	Moldova	45.8458	28.1947	petrous	Vienna		Boston	manual	Dabney 2013, Korlevic 2015	Boston	ds		partial	Rohland 2015; silica coated magnetic beads and 7x volume PB (Qiagen) for cleanups, Bst2.0 in smaller volume, 100ul total PCR volume, higher primer concentration, SPRI cleanup of PCR	Twist1.44Mv1.2(lowMT)	Rohland 2022	Rohland 2022	HiSeq X10	2x101, 2x7	0.0376049	37.8	1.583	38.5	0.248	[0.299, 0.747]	na (<2x)	0.438183	615730	41	0.2655	8782	5369	M
S10208.E1.L8	New data (listed in Online Table 1)	I10208	Questionable	mtcontam=[0.710,0.900]	CRIV_T12G19 (Crihana-Veche, kurgan 12, burial 19)	2900-2500 BCE	Crihana-Veche (Cahul District)	Moldova	45.8458	28.1947	petrous	Vienna		Boston	manual	Dabney 2013, Korlevic 2015	Boston	ds		partial	Rohland 2015; silica coated magnetic beads and 7x volume PB (Qiagen) for cleanups, Bst2.0 in smaller volume, 100ul total PCR volume, higher primer concentration, SPRI cleanup of PCR	Twist1.44Mv1.2(lowMT)	Rohland 2022	Rohland 2022	HiSeq X10	2x101, 2x7	0.0248965	37.4	4.624	38.3	0.2515	[0.710, 0.907]	H47a	0.711532	868253	40.7	0.2655	14239	8563	M
S10208.E1.L9	New data (listed in Online Table 1)	I10208	Fail	<2500.SNPs	CRIV_T12G19 (Crihana-Veche, kurgan 12, burial 19)	2900-2500 BCE	Crihana-Veche (Cahul District)	Moldova	45.8458	28.1947	petrous	Vienna		Boston	manual	Dabney 2013, Korlevic 2015	Boston	ds		partial	Rohland 2015; silica coated magnetic beads and 7x volume PB (Qiagen) for cleanups, Bst2.0 in smaller volume, 100ul total PCR volume, higher primer concentration, SPRI cleanup of PCR	Twist1.44Mv1.2(lowMT)	Rohland 2022	Rohland 2022	HiSeq X10	2x101, 2x7	0.0249243	37.8	4.807	38.6	0.236	[0.731, 0.901]	H2a	0.804536		40.8	0.267	16464	9475	M
S10209.E1.L1	Negative result (library failed screening)	I10209	Fail	damage=0.025, mtcontam=0.772	CRIV_T12G21	3500-2300 BCE	Crihana-Veche (Cahul District)	Moldova	45.8458	28.1947	cochlea	Vienna		Boston	manual	Dabney 2013, Korlevic 2015	Boston	ds		partial	Rohland 2015; silica coated magnetic beads and 7x volume PB (Qiagen) for cleanups, Bst2.0 in smaller volume, 100ul total PCR volume, higher primer concentration, SPRI cleanup of PCR	1240k	Maricic 2010; separate enrichment for mtDNA	Fu 2013; 390k and 840k targets combined into a single capture	NextSeq 500	2x76, 2x7	0.0169	21	4.3	45	0.123	[0.687,0.831]	R	0.007659	8970	43	0.025	332	12	F
S10398.E1.L2	New data (listed in Online Table 1)	I10398	Pass		CIUM_T1G4 (Ciumai, kurgan 1, burial 4)	3300-2500 BCE	Ciumai (Taraclia District)	Moldova	45.7769	28.5516	petrous	Vienna		Boston	manual	Dabney 2013, Korlevic 2015	Boston	ds		partial	Rohland 2015; silica coated magnetic beads and 7x volume PB (Qiagen) for cleanups, Bst2.0 in smaller volume, 100ul total PCR volume, higher primer concentration, SPRI cleanup of PCR	1240k+	Fu 2013; simultaneous enrichment of ~1.2M SNPs and mtDNA	Fu 2013; simultaneous enrichment of ~1.2M SNPs and mtDNA	NextSeq 500	2x76, 2x7	0.558137	45	821.4	49	0.21	[0.990,1.000]	I4a	2.76981	749284	50.5	0.206	114822	1052	F
S10414.E1.L2	New data (listed in Online Table 1)	I10414	Pass		CRIV_T5G3 (Crihana-Veche, kurgan 5, burial 3)	2876-2623 calBCE (4145±30 BP, PSUAMS-7832)	Crihana-Veche (Cahul District)	Moldova	45.8458	28.1947	petrous	Vienna		Boston	manual	Dabney 2013, Korlevic 2015	Boston	ds		partial	Rohland 2015; silica coated magnetic beads and 7x volume PB (Qiagen) for cleanups, Bst2.0 in smaller volume, 100ul total PCR volume, higher primer concentration, SPRI cleanup of PCR	1240k+	Fu 2013; simultaneous enrichment of ~1.2M SNPs and mtDNA	Fu 2013; simultaneous enrichment of ~1.2M SNPs and mtDNA	NextSeq 500	2x76, 2x7	0.165444	44.2	635	48.2	0.184	[0.978,0.997]	H6a1a	1.97022	711868	50.7	0.184	82202	729	F
S10415.E1.L2	New data (listed in Online Table 1)	I10415	Pass	mtcontam=0.952	CRIV_T5G4A (Crihana-Veche, kurgan 5, burial 4a)	2867-2573 calBCE (4110±30 BP, PSUAMS-7833)	Crihana-Veche (Cahul District)	Moldova	45.8458	28.1947	tooth	Vienna		Boston	manual	Dabney 2013, Korlevic 2015	Boston	ds		partial	Rohland 2015; silica coated magnetic beads and 7x volume PB (Qiagen) for cleanups, Bst2.0 in smaller volume, 100ul total PCR volume, higher primer concentration, SPRI cleanup of PCR	1240k+	Fu 2013; simultaneous enrichment of ~1.2M SNPs and mtDNA	Fu 2013; simultaneous enrichment of ~1.2M SNPs and mtDNA	NextSeq 500	2x76, 2x7	0.00405627	42.5	7.898	43.2	0.237	[0.900,0.979]	U4a	0.040231	46665	47.5	0.222	946	569	M
S10416.E1.L2	Negative result (library failed screening)	I10416	Fail	<2500.SNPs	CRIV_T5G4B	5500-2500 BCE	Crihana-Veche (Cahul District)	Moldova	45.8458	28.1947	cochlea	Vienna		Boston	manual	Dabney 2013, Korlevic 2015	Boston	ds		partial	Rohland 2015; silica coated magnetic beads and 7x volume PB (Qiagen) for cleanups, Bst2.0 in smaller volume, 100ul total PCR volume, higher primer concentration, SPRI cleanup of PCR	1240k+	Fu 2013; simultaneous enrichment of ~1.2M SNPs and mtDNA	Fu 2013; simultaneous enrichment of ~1.2M SNPs and mtDNA	NextSeq 500	2x76, 2x7	0.00022349	36	0.2397	37.5	0.444		na (<2x)	0.000802	960	41.1	0.227	19	16	U
S10418.E1.L2	Negative result (library failed screening)	I10418	Fail	<2500.SNPs, mtcontam=0.939	CRIV_T9G11	3000-1000 BCE	Crihana-Veche (Cahul District)	Moldova	45.8458	28.1947	tooth	Vienna		Boston	manual	Dabney 2013, Korlevic 2015	Boston	ds		partial	Rohland 2015; silica coated magnetic beads and 7x volume PB (Qiagen) for cleanups, Bst2.0 in smaller volume, 100ul total PCR volume, higher primer concentration, SPRI cleanup of PCR	1240k+	Fu 2013; simultaneous enrichment of ~1.2M SNPs and mtDNA	Fu 2013; simultaneous enrichment of ~1.2M SNPs and mtDNA	NextSeq 500	2x76, 2x7	5.66092e-05	38.9	5.024	43	0.269	[0.889,0.968]	T2a1b1	0.000587	693	49.2	0.21	21	3	U
S10422.E1.L2	Negative result (library failed screening)	I10422	Fail	2500.to.5000.SNPs, sex.intermediate:Y/(X+Y=0.04, damage=0.023, mtcontam, =0.867	CRIV_T9G15	3000-1000 BCE	Crihana-Veche (Cahul District)	Moldova	45.8458	28.1947	cochlea	Vienna		Boston	manual	Dabney 2013, Korlevic 2015	Boston	ds		partial	Rohland 2015; silica coated magnetic beads and 7x volume PB (Qiagen) for cleanups, Bst2.0 in smaller volume, 100ul total PCR volume, higher primer concentration, SPRI cleanup of PCR	1240k+	Fu 2013; simultaneous enrichment of ~1.2M SNPs and mtDNA	Fu 2013; simultaneous enrichment of ~1.2M SNPs and mtDNA	NextSeq 500	2x76, 2x7	3.12751e-05	46.4	2.403	54.9	0.127	[0.751,0.935]	J1b1a	0.00342	4036	68.7	0.023	143	6	F
[truncated: 790 more rows]

## Sheet: OnlineTable3(new.14C.dates)
Master ID	Code	Paper where aDNA from the individual was first reported	First report of this date?	Notes	Sample-ID used for our dating	Material	Fraction Modern	±	D14C (‰)	±	14C age (BP)	±	δ13C (‰)	δ15N (‰)	%C	%N	C:N	Run Date	OxCal BP mu	OxCal BP sigma	FROM Calibrated Date (-)=calBCE (+)=calCE	TO Calibrated Date (-)=calBCE (+)=calCE	Correction Applied (t/f)	Calibration Program	Calibration Program Version	Calibration Curve
[truncated: 224 more rows]

## Sheet: OnlineTable4(pop-gen.dataset)
Genetic ID	Group name used in population genetic analysis	Master ID	Skeletal code	Published (0=no, 1=yes)	Year data from this individual was first published [for a present-day individuals we give the data of the data reported here; missing GreenScience 2010 (Vi33.15, Vi33.26), Olalde2018 (I2657), RasmussenNature2010 (Australian)]	Publication abbreviation	Date mean in BP in years before 1950 CE [OxCal mu for a direct radiocarbon date, and average of range for a contextual date]	Full Date One of two formats. (Format 1) 95.4% CI calibrated radiocarbon age (Conventional Radiocarbon Age BP, Lab number) e.g. 2624-2350 calBCE (3990±40 BP, Ua-35016). (Format 2) Archaeological context range, e.g. 2500-1700 BCE	Locality	Political Entity	Lat.	Long.	Data source	No. Libraries	Mean coverage on 1.15M autosomal targets (if no off-target entry not up-to-date)	SNPs hit on autosomal targets (Computed using easystats on 1240k snpset)	Molecular Sex	Y haplogroup in terminal mutation notation automatically called based on Yfull with the software described in Lazaridis et al. Science 2022	Y haplogroup in ISOGG v15.73 notation automatically called based on Yfull with the software described in Lazaridis et al. Science 2022	mtDNA haplogroup if >2x or published	Library type (minus=no.damage.correction, half=damage.retained.at.last.position, plus=damage.fully.corrected, ds=double.stranded.library.preparation, ss=single.stranded.library.preparation)	Libraries	ASSESSMENT	ASSESSMENT WARNINGS: X contamination interval is listed if lower bound is >0.005 for either ANGSD or hapConX, "QUESTIONABLE" if lower bound is 0.01-0.02 for hapConX (or ANGSD if no hapConX computation), "QUESTIONABLE_CRITICAL" or "FAIL" if lower bound is >0.02 for hapConX (or ANGSD if no hapConX computation)| mtcontam confidence interval is listed if coverage >2 and upper bound is <0.98, "QUESTIO…
[truncated: 1,342 more rows]

[truncated: 3 more sheets: OnlineTable5(PCA.coord.Fig1b), OnlineTable6(PCA.coord.EDFig3), OnlineTable7(chrY-distribution)]
